# Supplementary material for: The Bitter Gourd Transcription Factor McNAC087 Confers Cold Resistance in Transgenic Arabidopsis
Source: Plants (Basel). 2025 Nov 10;14(22):3440. doi: 10.3390/plants14223440 (PMC12656278; doi:10.3390/plants14223440)
Supplement: Supplementary file 1 [file plants-14-03440-s001.zip]

Archive with 3 entries (2 files):
- supplementary file/
- supplementary file/Table S1.docx.xlsx
- supplementary file/Table S2.pdf
