# Supplementary material for: The Bitter Gourd Transcription Factor McNAC087 Confers Cold Resistance in Transgenic Arabidopsis
Source: Plants (Basel). 2025 Nov 10;14(22):3440. doi: 10.3390/plants14223440 (PMC12656278; doi:10.3390/plants14223440)
Supplement: Supplementary file 1 [file plants-14-03440-s001.zip › supplementary file/Table S1.docx.xlsx]

## Sheet: 2Significantly enriched GO term
Table S1 The term annotations of GO.
id	num	qvalue	per	ratio	class	ID	Descrption	Pvalue	Qvalue	Up	Down	fg_num	bg_num
GO:0000109 nucleotide-excision repair complex	23	0.000240873	8.745	0.116	Cellular Component	GO:0000109	nucleotide-excision repair complex	9.45e-07	0.000240873	0	0	23	198
GO:0016740 transferase activity	213	0.000936475	30.692	0.054	Molecular Function	GO:0016740	transferase activity	1.16e-06	0.000936475	0	0	213	3940
GO:1990391 DNA repair complex	30	0.00124547	11.407	0.087	Cellular Component	GO:1990391	DNA repair complex	9.77e-06	0.00124547	0	0	30	345
GO:0000152 nuclear ubiquitin ligase complex	20	0.00740971	7.605	0.093	Cellular Component	GO:0000152	nuclear ubiquitin ligase complex	0.000127955	0.00740971	0	0	20	215
GO:0005680 anaphase-promoting complex	20	0.00740971	7.605	0.093	Cellular Component	GO:0005680	anaphase-promoting complex	0.000127955	0.00740971	0	0	20	215
GO:0031461 cullin-RING ubiquitin ligase complex	20	0.00740971	7.605	0.092	Cellular Component	GO:0031461	cullin-RING ubiquitin ligase complex	0.000145288	0.00740971	0	0	20	217
GO:0000151 ubiquitin ligase complex	20	0.00791694	7.605	0.09	Cellular Component	GO:0000151	ubiquitin ligase complex	0.000186281	0.00791694	0	0	20	221
GO:0004842 ubiquitin-protein transferase activity	28	0.012563	4.035	0.093	Molecular Function	GO:0004842	ubiquitin-protein transferase activity	4.16e-05	0.012563	0	0	28	302
GO:0003700 DNA-binding transcription factor activity	48	0.012563	6.916	0.074	Molecular Function	GO:0003700	DNA-binding transcription factor activity	4.65e-05	0.012563	0	0	48	651
GO:0019787 ubiquitin-like protein transferase activity	28	0.0133597	4.035	0.09	Molecular Function	GO:0019787	ubiquitin-like protein transferase activity	6.6e-05	0.0133597	0	0	28	310
GO:0061630 ubiquitin protein ligase activity	23	0.0152881	3.314	0.097	Molecular Function	GO:0061630	ubiquitin protein ligase activity	9.97e-05	0.0152881	0	0	23	237
GO:0061659 ubiquitin-like protein ligase activity	23	0.0152881	3.314	0.096	Molecular Function	GO:0061659	ubiquitin-like protein ligase activity	0.000113245	0.0152881	0	0	23	239
GO:0097602 cullin family protein binding	20	0.0262843	2.882	0.099	Molecular Function	GO:0097602	cullin family protein binding	0.000227148	0.0262843	0	0	20	203
GO:0140110 transcription regulator activity	50	0.0473745	7.205	0.066	Molecular Function	GO:0140110	transcription regulator activity	0.000467896	0.0473745	0	0	50	757
GO:1990234 transferase complex	34	0.068151	12.928	0.062	Cellular Component	GO:1990234	transferase complex	0.00187081	0.068151	0	0	34	548
GO:0140096 catalytic activity, acting on a protein	144	0.0890675	20.749	0.052	Molecular Function	GO:0140096	catalytic activity, acting on a protein	0.000989639	0.0890675	0	0	144	2794
GO:0005509 calcium ion binding	19	0.1106	2.738	0.086	Molecular Function	GO:0005509	calcium ion binding	0.00159867	0.1106	0	0	19	220
GO:0004560 alpha-L-fucosidase activity	2	0.1106	0.288	1	Molecular Function	GO:0004560	alpha-L-fucosidase activity	0.00163852	0.1106	0	0	2	2
GO:0015928 fucosidase activity	2	0.1106	0.288	1	Molecular Function	GO:0015928	fucosidase activity	0.00163852	0.1106	0	0	2	2
GO:0030312 external encapsulating structure	14	0.131061	5.323	0.082	Cellular Component	GO:0030312	external encapsulating structure	0.00411172	0.131061	0	0	14	170
GO:0006289 nucleotide-excision repair	33	0.150806	5.872	0.081	Biological Process	GO:0006289	nucleotide-excision repair	0.000123685	0.150806	0	0	33	407
GO:0031145 anaphase-promoting complex-dependent catabolic process	20	0.150806	3.559	0.099	Biological Process	GO:0031145	anaphase-promoting complex-dependent catabolic process	0.000225927	0.150806	0	0	20	203
GO:0004672 protein kinase activity	59	0.152804	8.501	0.059	Molecular Function	GO:0004672	protein kinase activity	0.00245241	0.152804	0	0	59	1002
GO:0009888 tissue development	6	0.169981	1.068	0.24	Biological Process	GO:0009888	tissue development	0.000397126	0.169981	0	0	6	25
GO:0043161 proteasome-mediated ubiquitin-dependent protein catabolic process	20	0.169981	3.559	0.093	Biological Process	GO:0043161	proteasome-mediated ubiquitin-dependent protein catabolic process	0.000509307	0.169981	0	0	20	216
GO:0033816 diaminobutyrate acetyltransferase activity	3	0.177647	0.432	0.375	Molecular Function	GO:0033816	diaminobutyrate acetyltransferase activity	0.00318075	0.177647	0	0	3	8
GO:0004805 trehalose-phosphatase activity	4	0.177647	0.576	0.25	Molecular Function	GO:0004805	trehalose-phosphatase activity	0.00328976	0.177647	0	0	4	16
GO:0005739 mitochondrion	22	0.183673	8.365	0.065	Cellular Component	GO:0005739	mitochondrion	0.00648259	0.183673	0	0	22	336
GO:0000786 nucleosome	3	0.200037	1.141	0.25	Cellular Component	GO:0000786	nucleosome	0.00862903	0.200037	0	0	3	12
GO:0042600 egg chorion	3	0.200037	1.141	0.25	Cellular Component	GO:0042600	egg chorion	0.00862903	0.200037	0	0	3	12
GO:0009057 macromolecule catabolic process	47	0.205497	8.363	0.065	Biological Process	GO:0009057	macromolecule catabolic process	0.000931384	0.205497	0	0	47	723
GO:0000272 polysaccharide catabolic process	15	0.205497	2.669	0.098	Biological Process	GO:0000272	polysaccharide catabolic process	0.00139821	0.205497	0	0	15	153
GO:0016310 phosphorylation	62	0.205497	11.032	0.059	Biological Process	GO:0016310	phosphorylation	0.00152849	0.205497	0	0	62	1045
GO:0006468 protein phosphorylation	55	0.205497	9.786	0.061	Biological Process	GO:0006468	protein phosphorylation	0.001626	0.205497	0	0	55	904
GO:0043648 dicarboxylic acid metabolic process	19	0.205497	3.381	0.086	Biological Process	GO:0043648	dicarboxylic acid metabolic process	0.00168255	0.205497	0	0	19	221
GO:0033014 tetrapyrrole biosynthetic process	31	0.205497	5.516	0.071	Biological Process	GO:0033014	tetrapyrrole biosynthetic process	0.00170364	0.205497	0	0	31	435
GO:0006511 ubiquitin-dependent protein catabolic process	22	0.205497	3.915	0.081	Biological Process	GO:0006511	ubiquitin-dependent protein catabolic process	0.00174252	0.205497	0	0	22	273
GO:0033013 tetrapyrrole metabolic process	32	0.205497	5.694	0.07	Biological Process	GO:0033013	tetrapyrrole metabolic process	0.00184716	0.205497	0	0	32	456
GO:0018659 4-hydroxybenzoate 3-monooxygenase activity	5	0.209256	0.72	0.185	Molecular Function	GO:0018659	4-hydroxybenzoate 3-monooxygenase activity	0.00413345	0.209256	0	0	5	27
GO:0005991 trehalose metabolic process	6	0.222006	1.068	0.176	Biological Process	GO:0005991	trehalose metabolic process	0.00221251	0.222006	0	0	6	34
GO:0016053 organic acid biosynthetic process	63	0.222006	11.21	0.058	Biological Process	GO:0016053	organic acid biosynthetic process	0.00255731	0.222006	0	0	63	1089
GO:0019941 modification-dependent protein catabolic process	27	0.222006	4.804	0.072	Biological Process	GO:0019941	modification-dependent protein catabolic process	0.00266075	0.222006	0	0	27	373
GO:0043632 modification-dependent macromolecule catabolic process	27	0.222006	4.804	0.072	Biological Process	GO:0043632	modification-dependent macromolecule catabolic process	0.00266075	0.222006	0	0	27	373
GO:0047663 aminoglycoside 6'-N-acetyltransferase activity	2	0.227904	0.288	0.667	Molecular Function	GO:0047663	aminoglycoside 6'-N-acetyltransferase activity	0.00478318	0.227904	0	0	2	3
GO:0044815 DNA packaging complex	3	0.231933	1.141	0.231	Cellular Component	GO:0044815	DNA packaging complex	0.0109145	0.231933	0	0	3	13
GO:0010498 proteasomal protein catabolic process	25	0.236232	4.448	0.073	Biological Process	GO:0010498	proteasomal protein catabolic process	0.00331363	0.236232	0	0	25	342
GO:0048468 cell development	5	0.236232	0.89	0.192	Biological Process	GO:0048468	cell development	0.00349651	0.236232	0	0	5	26
GO:0046394 carboxylic acid biosynthetic process	61	0.236232	10.854	0.057	Biological Process	GO:0046394	carboxylic acid biosynthetic process	0.00350741	0.236232	0	0	61	1062
GO:0048646 anatomical structure formation involved in morphogenesis	9	0.236232	1.601	0.117	Biological Process	GO:0048646	anatomical structure formation involved in morphogenesis	0.00386026	0.236232	0	0	9	77
GO:0016052 carbohydrate catabolic process	26	0.236232	4.626	0.071	Biological Process	GO:0016052	carbohydrate catabolic process	0.00406052	0.236232	0	0	26	366
GO:0022412 cellular process involved in reproduction in multicellular organism	4	0.236232	0.712	0.235	Biological Process	GO:0022412	cellular process involved in reproduction in multicellular organism	0.00418154	0.236232	0	0	4	17
GO:0044257 cellular protein catabolic process	27	0.236232	4.804	0.07	Biological Process	GO:0044257	cellular protein catabolic process	0.00424687	0.236232	0	0	27	386
GO:0051603 proteolysis involved in cellular protein catabolic process	27	0.236232	4.804	0.07	Biological Process	GO:0051603	proteolysis involved in cellular protein catabolic process	0.00424687	0.236232	0	0	27	386
GO:0030647 aminoglycoside antibiotic metabolic process	2	0.236294	0.356	0.667	Biological Process	GO:0030647	aminoglycoside antibiotic metabolic process	0.00479552	0.236294	0	0	2	3
GO:0009056 catabolic process	86	0.236294	15.302	0.053	Biological Process	GO:0009056	catabolic process	0.00528218	0.236294	0	0	86	1622
GO:0005992 trehalose biosynthetic process	5	0.236294	0.89	0.172	Biological Process	GO:0005992	trehalose biosynthetic process	0.00571186	0.236294	0	0	5	29
GO:0070887 cellular response to chemical stimulus	16	0.236294	2.847	0.082	Biological Process	GO:0070887	cellular response to chemical stimulus	0.00592913	0.236294	0	0	16	195
GO:1901575 organic substance catabolic process	82	0.236294	14.591	0.053	Biological Process	GO:1901575	organic substance catabolic process	0.00619275	0.236294	0	0	82	1544
GO:0030154 cell differentiation	9	0.236294	1.601	0.108	Biological Process	GO:0030154	cell differentiation	0.00635415	0.236294	0	0	9	83
GO:0048869 cellular developmental process	9	0.236294	1.601	0.108	Biological Process	GO:0048869	cellular developmental process	0.00635415	0.236294	0	0	9	83
GO:0006464 cellular protein modification process	81	0.236294	14.413	0.053	Biological Process	GO:0006464	cellular protein modification process	0.00638948	0.236294	0	0	81	1524
GO:0036211 protein modification process	81	0.236294	14.413	0.053	Biological Process	GO:0036211	protein modification process	0.00638948	0.236294	0	0	81	1524
GO:1901362 organic cyclic compound biosynthetic process	152	0.236294	27.046	0.049	Biological Process	GO:1901362	organic cyclic compound biosynthetic process	0.00673728	0.236294	0	0	152	3133
GO:0006613 cotranslational protein targeting to membrane	7	0.236294	1.246	0.125	Biological Process	GO:0006613	cotranslational protein targeting to membrane	0.00720791	0.236294	0	0	7	56
GO:0006614 SRP-dependent cotranslational protein targeting to membrane	7	0.236294	1.246	0.125	Biological Process	GO:0006614	SRP-dependent cotranslational protein targeting to membrane	0.00720791	0.236294	0	0	7	56
GO:0002064 epithelial cell development	3	0.236294	0.534	0.273	Biological Process	GO:0002064	epithelial cell development	0.00858481	0.236294	0	0	3	11
GO:0007292 female gamete generation	3	0.236294	0.534	0.273	Biological Process	GO:0007292	female gamete generation	0.00858481	0.236294	0	0	3	11
GO:0007304 chorion-containing eggshell formation	3	0.236294	0.534	0.273	Biological Process	GO:0007304	chorion-containing eggshell formation	0.00858481	0.236294	0	0	3	11
GO:0030703 eggshell formation	3	0.236294	0.534	0.273	Biological Process	GO:0030703	eggshell formation	0.00858481	0.236294	0	0	3	11
GO:0030707 ovarian follicle cell development	3	0.236294	0.534	0.273	Biological Process	GO:0030707	ovarian follicle cell development	0.00858481	0.236294	0	0	3	11
GO:0048477 oogenesis	3	0.236294	0.534	0.273	Biological Process	GO:0048477	oogenesis	0.00858481	0.236294	0	0	3	11
GO:0006793 phosphorus metabolic process	98	0.236294	17.438	0.051	Biological Process	GO:0006793	phosphorus metabolic process	0.00907738	0.236294	0	0	98	1924
GO:0043412 macromolecule modification	100	0.236294	17.794	0.051	Biological Process	GO:0043412	macromolecule modification	0.00922099	0.236294	0	0	100	1970
GO:0010374 stomatal complex development	2	0.236294	0.356	0.5	Biological Process	GO:0010374	stomatal complex development	0.00933343	0.236294	0	0	2	4
GO:0019333 denitrification pathway	2	0.236294	0.356	0.5	Biological Process	GO:0019333	denitrification pathway	0.00933343	0.236294	0	0	2	4
GO:0048580 regulation of post-embryonic development	2	0.236294	0.356	0.5	Biological Process	GO:0048580	regulation of post-embryonic development	0.00933343	0.236294	0	0	2	4
GO:0048582 positive regulation of post-embryonic development	2	0.236294	0.356	0.5	Biological Process	GO:0048582	positive regulation of post-embryonic development	0.00933343	0.236294	0	0	2	4
GO:0090558 plant epidermis development	2	0.236294	0.356	0.5	Biological Process	GO:0090558	plant epidermis development	0.00933343	0.236294	0	0	2	4
GO:2000038 regulation of stomatal complex development	2	0.236294	0.356	0.5	Biological Process	GO:2000038	regulation of stomatal complex development	0.00933343	0.236294	0	0	2	4
GO:2000123 positive regulation of stomatal complex development	2	0.236294	0.356	0.5	Biological Process	GO:2000123	positive regulation of stomatal complex development	0.00933343	0.236294	0	0	2	4
GO:0015994 chlorophyll metabolic process	19	0.236294	3.381	0.073	Biological Process	GO:0015994	chlorophyll metabolic process	0.0093819	0.236294	0	0	19	259
GO:0045047 protein targeting to ER	7	0.236294	1.246	0.119	Biological Process	GO:0045047	protein targeting to ER	0.00955794	0.236294	0	0	7	59
GO:0072599 establishment of protein localization to endoplasmic reticulum	7	0.236294	1.246	0.119	Biological Process	GO:0072599	establishment of protein localization to endoplasmic reticulum	0.00955794	0.236294	0	0	7	59
GO:0032787 monocarboxylic acid metabolic process	49	0.250281	8.719	0.057	Biological Process	GO:0032787	monocarboxylic acid metabolic process	0.0103112	0.250281	0	0	49	862
GO:0015995 chlorophyll biosynthetic process	18	0.25382	3.203	0.073	Biological Process	GO:0015995	chlorophyll biosynthetic process	0.0111037	0.25382	0	0	18	245
GO:0030855 epithelial cell differentiation	3	0.25382	0.534	0.25	Biological Process	GO:0030855	epithelial cell differentiation	0.0111057	0.25382	0	0	3	12
GO:0060429 epithelium development	3	0.25382	0.534	0.25	Biological Process	GO:0060429	epithelium development	0.0111057	0.25382	0	0	3	12
GO:0044265 cellular macromolecule catabolic process	32	0.25382	5.694	0.062	Biological Process	GO:0044265	cellular macromolecule catabolic process	0.0113532	0.25382	0	0	32	516
GO:0006612 protein targeting to membrane	7	0.25382	1.246	0.115	Biological Process	GO:0006612	protein targeting to membrane	0.0114077	0.25382	0	0	7	61
GO:0030313 cell envelope	12	0.26322	4.563	0.076	Cellular Component	GO:0030313	cell envelope	0.0140833	0.26322	0	0	12	158
GO:0009342 glutamate synthase complex (NADPH)	6	0.26322	2.281	0.105	Cellular Component	GO:0009342	glutamate synthase complex (NADPH)	0.0182307	0.26322	0	0	6	57
GO:0031026 glutamate synthase complex	6	0.26322	2.281	0.105	Cellular Component	GO:0031026	glutamate synthase complex	0.0182307	0.26322	0	0	6	57
GO:0005944 phosphatidylinositol 3-kinase complex, class IB	2	0.26322	0.76	0.333	Cellular Component	GO:0005944	phosphatidylinositol 3-kinase complex, class IB	0.018587	0.26322	0	0	2	6
GO:0097651 phosphatidylinositol 3-kinase complex, class I	2	0.26322	0.76	0.333	Cellular Component	GO:0097651	phosphatidylinositol 3-kinase complex, class I	0.018587	0.26322	0	0	2	6
GO:0140513 nuclear protein-containing complex	33	0.26322	12.548	0.053	Cellular Component	GO:0140513	nuclear protein-containing complex	0.0194954	0.26322	0	0	33	617
GO:0140535 intracellular protein-containing complex	37	0.26322	14.068	0.052	Cellular Component	GO:0140535	intracellular protein-containing complex	0.0206295	0.26322	0	0	37	712
GO:1902494 catalytic complex	56	0.26322	21.293	0.048	Cellular Component	GO:1902494	catalytic complex	0.0206447	0.26322	0	0	56	1165
GO:0018130 heterocycle biosynthetic process	147	0.27027	26.157	0.048	Biological Process	GO:0018130	heterocycle biosynthetic process	0.0124309	0.27027	0	0	147	3070
GO:0072330 monocarboxylic acid biosynthetic process	28	0.27027	4.982	0.064	Biological Process	GO:0072330	monocarboxylic acid biosynthetic process	0.0125519	0.27027	0	0	28	440
GO:0046351 disaccharide biosynthetic process	5	0.271193	0.89	0.143	Biological Process	GO:0046351	disaccharide biosynthetic process	0.0127979	0.271193	0	0	5	35
GO:0003824 catalytic activity	434	0.277364	62.536	0.044	Molecular Function	GO:0003824	catalytic activity	0.00659445	0.277364	0	0	434	9926
GO:0008194 UDP-glycosyltransferase activity	19	0.277364	2.738	0.076	Molecular Function	GO:0008194	UDP-glycosyltransferase activity	0.00679942	0.277364	0	0	19	251
GO:0015035 protein-disulfide reductase activity	13	0.277364	1.873	0.088	Molecular Function	GO:0015035	protein-disulfide reductase activity	0.00718815	0.277364	0	0	13	148
GO:0016705 oxidoreductase activity, acting on paired donors, with incorporation or reduction of molecular oxygen	28	0.277364	4.035	0.067	Molecular Function	GO:0016705	oxidoreductase activity, acting on paired donors, with incorporation or reduction of molecular oxygen	0.00719092	0.277364	0	0	28	421
GO:0044237 cellular metabolic process	384	0.280621	68.327	0.043	Biological Process	GO:0044237	cellular metabolic process	0.013736	0.280621	0	0	384	8852
GO:0006970 response to osmotic stress	3	0.280621	0.534	0.231	Biological Process	GO:0006970	response to osmotic stress	0.0140086	0.280621	0	0	3	13
GO:0007281 germ cell development	3	0.280621	0.534	0.231	Biological Process	GO:0007281	germ cell development	0.0140086	0.280621	0	0	3	13
GO:0006629 lipid metabolic process	53	0.280621	9.431	0.055	Biological Process	GO:0006629	lipid metabolic process	0.0143501	0.280621	0	0	53	964
GO:0044267 cellular protein metabolic process	138	0.280621	24.555	0.048	Biological Process	GO:0044267	cellular protein metabolic process	0.0143709	0.280621	0	0	138	2874
GO:0005984 disaccharide metabolic process	8	0.280621	1.423	0.101	Biological Process	GO:0005984	disaccharide metabolic process	0.0145522	0.280621	0	0	8	79
GO:0006779 porphyrin-containing compound biosynthetic process	21	0.280621	3.737	0.068	Biological Process	GO:0006779	porphyrin-containing compound biosynthetic process	0.0147142	0.280621	0	0	21	309
GO:0005675 transcription factor TFIIH holo complex	2	0.281515	0.76	0.286	Cellular Component	GO:0005675	transcription factor TFIIH holo complex	0.0253915	0.281515	0	0	2	7
GO:0031362 anchored component of external side of plasma membrane	2	0.281515	0.76	0.286	Cellular Component	GO:0031362	anchored component of external side of plasma membrane	0.0253915	0.281515	0	0	2	7
GO:0032806 carboxy-terminal domain protein kinase complex	2	0.281515	0.76	0.286	Cellular Component	GO:0032806	carboxy-terminal domain protein kinase complex	0.0253915	0.281515	0	0	2	7
GO:0045550 geranylgeranyl reductase activity	9	0.283303	1.297	0.105	Molecular Function	GO:0045550	geranylgeranyl reductase activity	0.00795844	0.283303	0	0	9	86
GO:0005213 structural constituent of egg chorion	3	0.283303	0.432	0.273	Molecular Function	GO:0005213	structural constituent of egg chorion	0.00855668	0.283303	0	0	3	11
GO:0019207 kinase regulator activity	4	0.283303	0.576	0.19	Molecular Function	GO:0019207	kinase regulator activity	0.00921405	0.283303	0	0	4	21
GO:0034069 aminoglycoside N-acetyltransferase activity	2	0.283303	0.288	0.5	Molecular Function	GO:0034069	aminoglycoside N-acetyltransferase activity	0.00930962	0.283303	0	0	2	4
GO:0050304 nitrous-oxide reductase activity	2	0.283303	0.288	0.5	Molecular Function	GO:0050304	nitrous-oxide reductase activity	0.00930962	0.283303	0	0	2	4
GO:0005515 protein binding	171	0.283303	24.64	0.048	Molecular Function	GO:0005515	protein binding	0.00944343	0.283303	0	0	171	3591
GO:0019386 methanogenesis, from carbon dioxide	2	0.284662	0.356	0.4	Biological Process	GO:0019386	methanogenesis, from carbon dioxide	0.0151393	0.284662	0	0	2	5
GO:0006778 porphyrin-containing compound metabolic process	22	0.289198	3.915	0.067	Biological Process	GO:0006778	porphyrin-containing compound metabolic process	0.0155972	0.289198	0	0	22	330
GO:0015948 methanogenesis	5	0.290218	0.89	0.135	Biological Process	GO:0015948	methanogenesis	0.016087	0.290218	0	0	5	37
GO:0015975 energy derivation by oxidation of reduced inorganic compounds	5	0.290218	0.89	0.135	Biological Process	GO:0015975	energy derivation by oxidation of reduced inorganic compounds	0.016087	0.290218	0	0	5	37
GO:0016567 protein ubiquitination	8	0.291699	1.423	0.099	Biological Process	GO:0016567	protein ubiquitination	0.0167329	0.291699	0	0	8	81
GO:0046165 alcohol biosynthetic process	16	0.291699	2.847	0.073	Biological Process	GO:0046165	alcohol biosynthetic process	0.0168581	0.291699	0	0	16	219
GO:0008053 mitochondrial fusion	3	0.291699	0.534	0.214	Biological Process	GO:0008053	mitochondrial fusion	0.0173007	0.291699	0	0	3	14
GO:0015947 methane metabolic process	5	0.291699	0.89	0.132	Biological Process	GO:0015947	methane metabolic process	0.0179243	0.291699	0	0	5	38
GO:0030163 protein catabolic process	27	0.291699	4.804	0.062	Biological Process	GO:0030163	protein catabolic process	0.0183552	0.291699	0	0	27	434
GO:0006805 xenobiotic metabolic process	13	0.291699	2.313	0.078	Biological Process	GO:0006805	xenobiotic metabolic process	0.0185259	0.291699	0	0	13	167
GO:0009064 glutamine family amino acid metabolic process	13	0.291699	2.313	0.078	Biological Process	GO:0009064	glutamine family amino acid metabolic process	0.0185259	0.291699	0	0	13	167
GO:0009410 response to xenobiotic stimulus	13	0.291699	2.313	0.078	Biological Process	GO:0009410	response to xenobiotic stimulus	0.0185259	0.291699	0	0	13	167
GO:0071466 cellular response to xenobiotic stimulus	13	0.291699	2.313	0.078	Biological Process	GO:0071466	cellular response to xenobiotic stimulus	0.0185259	0.291699	0	0	13	167
GO:0042221 response to chemical	29	0.291699	5.16	0.061	Biological Process	GO:0042221	response to chemical	0.0187198	0.291699	0	0	29	475
GO:0006631 fatty acid metabolic process	18	0.291699	3.203	0.069	Biological Process	GO:0006631	fatty acid metabolic process	0.019309	0.291699	0	0	18	260
GO:0009653 anatomical structure morphogenesis	10	0.291699	1.779	0.086	Biological Process	GO:0009653	anatomical structure morphogenesis	0.0194485	0.291699	0	0	10	116
GO:0032504 multicellular organism reproduction	4	0.291699	0.712	0.154	Biological Process	GO:0032504	multicellular organism reproduction	0.0197003	0.291699	0	0	4	26
GO:0043447 alkane biosynthetic process	5	0.291699	0.89	0.128	Biological Process	GO:0043447	alkane biosynthetic process	0.019895	0.291699	0	0	5	39
GO:0120251 hydrocarbon biosynthetic process	5	0.291699	0.89	0.128	Biological Process	GO:0120251	hydrocarbon biosynthetic process	0.019895	0.291699	0	0	5	39
GO:0070972 protein localization to endoplasmic reticulum	7	0.291699	1.246	0.103	Biological Process	GO:0070972	protein localization to endoplasmic reticulum	0.0199256	0.291699	0	0	7	68
GO:0006553 lysine metabolic process	11	0.291699	1.957	0.082	Biological Process	GO:0006553	lysine metabolic process	0.0204181	0.291699	0	0	11	134
GO:0030493 bacteriochlorophyll metabolic process	10	0.291699	1.779	0.085	Biological Process	GO:0030493	bacteriochlorophyll metabolic process	0.0205249	0.291699	0	0	10	117
GO:0030494 bacteriochlorophyll biosynthetic process	10	0.291699	1.779	0.085	Biological Process	GO:0030494	bacteriochlorophyll biosynthetic process	0.0205249	0.291699	0	0	10	117
GO:1901564 organonitrogen compound metabolic process	241	0.291699	42.883	0.045	Biological Process	GO:1901564	organonitrogen compound metabolic process	0.0209469	0.291699	0	0	241	5359
GO:0043650 dicarboxylic acid biosynthetic process	11	0.291699	1.957	0.081	Biological Process	GO:0043650	dicarboxylic acid biosynthetic process	0.0214491	0.291699	0	0	11	135
GO:0043446 cellular alkane metabolic process	5	0.291699	0.89	0.125	Biological Process	GO:0043446	cellular alkane metabolic process	0.0220024	0.291699	0	0	5	40
GO:0120252 hydrocarbon metabolic process	5	0.291699	0.89	0.125	Biological Process	GO:0120252	hydrocarbon metabolic process	0.0220024	0.291699	0	0	5	40
GO:0014070 response to organic cyclic compound	2	0.291699	0.356	0.333	Biological Process	GO:0014070	response to organic cyclic compound	0.0221033	0.291699	0	0	2	6
GO:0043385 mycotoxin metabolic process	2	0.291699	0.356	0.333	Biological Process	GO:0043385	mycotoxin metabolic process	0.0221033	0.291699	0	0	2	6
GO:0043386 mycotoxin biosynthetic process	2	0.291699	0.356	0.333	Biological Process	GO:0043386	mycotoxin biosynthetic process	0.0221033	0.291699	0	0	2	6
GO:0071407 cellular response to organic cyclic compound	2	0.291699	0.356	0.333	Biological Process	GO:0071407	cellular response to organic cyclic compound	0.0221033	0.291699	0	0	2	6
GO:0019438 aromatic compound biosynthetic process	136	0.291699	24.199	0.047	Biological Process	GO:0019438	aromatic compound biosynthetic process	0.0222871	0.291699	0	0	136	2868
GO:0019867 outer membrane	12	0.295352	4.563	0.069	Cellular Component	GO:0019867	outer membrane	0.0277978	0.295352	0	0	12	174
GO:0016758 hexosyltransferase activity	20	0.29839	2.882	0.071	Molecular Function	GO:0016758	hexosyltransferase activity	0.0103151	0.29839	0	0	20	280
GO:0030269 tetrahydromethanopterin S-methyltransferase activity	3	0.29839	0.432	0.25	Molecular Function	GO:0030269	tetrahydromethanopterin S-methyltransferase activity	0.0110695	0.29839	0	0	3	12
GO:0042086 5-methyl-5,6,7,8-tetrahydromethanopterin-dependent methyltransferase activity	3	0.29839	0.432	0.25	Molecular Function	GO:0042086	5-methyl-5,6,7,8-tetrahydromethanopterin-dependent methyltransferase activity	0.0110695	0.29839	0	0	3	12
GO:0016491 oxidoreductase activity	111	0.29839	15.994	0.05	Molecular Function	GO:0016491	oxidoreductase activity	0.0114199	0.29839	0	0	111	2229
GO:0019898 extrinsic component of membrane	4	0.298983	1.521	0.125	Cellular Component	GO:0019898	extrinsic component of membrane	0.0293121	0.298983	0	0	4	32
GO:0016746 acyltransferase activity	31	0.304356	4.467	0.062	Molecular Function	GO:0016746	acyltransferase activity	0.012024	0.304356	0	0	31	498
GO:0006633 fatty acid biosynthetic process	13	0.311095	2.313	0.075	Biological Process	GO:0006633	fatty acid biosynthetic process	0.0240021	0.311095	0	0	13	173
GO:0045595 regulation of cell differentiation	5	0.31128	0.89	0.122	Biological Process	GO:0045595	regulation of cell differentiation	0.0242496	0.31128	0	0	5	41
GO:0015036 disulfide oxidoreductase activity	16	0.316879	2.305	0.075	Molecular Function	GO:0015036	disulfide oxidoreductase activity	0.0137673	0.316879	0	0	16	214
GO:0016774 phosphotransferase activity, carboxyl group as acceptor	3	0.316879	0.432	0.231	Molecular Function	GO:0016774	phosphotransferase activity, carboxyl group as acceptor	0.0139632	0.316879	0	0	3	13
GO:0016783 sulfurtransferase activity	5	0.316879	0.72	0.139	Molecular Function	GO:0016783	sulfurtransferase activity	0.0143213	0.316879	0	0	5	36
GO:0016301 kinase activity	72	0.316879	10.375	0.052	Molecular Function	GO:0016301	kinase activity	0.0147717	0.316879	0	0	72	1377
GO:0008172 S-methyltransferase activity	4	0.316879	0.576	0.167	Molecular Function	GO:0008172	S-methyltransferase activity	0.0148659	0.316879	0	0	4	24
GO:0019203 carbohydrate phosphatase activity	4	0.316879	0.576	0.167	Molecular Function	GO:0019203	carbohydrate phosphatase activity	0.0148659	0.316879	0	0	4	24
GO:2000026 regulation of multicellular organismal development	3	0.318714	0.534	0.188	Biological Process	GO:2000026	regulation of multicellular organismal development	0.0250674	0.318714	0	0	3	16
GO:1902554 serine/threonine protein kinase complex	2	0.324026	0.76	0.25	Cellular Component	GO:1902554	serine/threonine protein kinase complex	0.033038	0.324026	0	0	2	8
GO:0043231 intracellular membrane-bounded organelle	89	0.327542	33.84	0.044	Cellular Component	GO:0043231	intracellular membrane-bounded organelle	0.0358488	0.327542	0	0	89	2035
GO:0031225 anchored component of membrane	3	0.327542	1.141	0.15	Cellular Component	GO:0031225	anchored component of membrane	0.0359654	0.327542	0	0	3	20
GO:0008652 cellular amino acid biosynthetic process	37	0.328226	6.584	0.056	Biological Process	GO:0008652	cellular amino acid biosynthetic process	0.0260614	0.328226	0	0	37	655
GO:0006796 phosphate-containing compound metabolic process	90	0.332242	16.014	0.049	Biological Process	GO:0006796	phosphate-containing compound metabolic process	0.0280079	0.332242	0	0	90	1829
GO:1901565 organonitrogen compound catabolic process	48	0.332242	8.541	0.054	Biological Process	GO:1901565	organonitrogen compound catabolic process	0.0280105	0.332242	0	0	48	894
GO:0016108 tetraterpenoid metabolic process	7	0.332242	1.246	0.096	Biological Process	GO:0016108	tetraterpenoid metabolic process	0.0282224	0.332242	0	0	7	73
GO:0016109 tetraterpenoid biosynthetic process	7	0.332242	1.246	0.096	Biological Process	GO:0016109	tetraterpenoid biosynthetic process	0.0282224	0.332242	0	0	7	73
GO:0016116 carotenoid metabolic process	7	0.332242	1.246	0.096	Biological Process	GO:0016116	carotenoid metabolic process	0.0282224	0.332242	0	0	7	73
GO:0016117 carotenoid biosynthetic process	7	0.332242	1.246	0.096	Biological Process	GO:0016117	carotenoid biosynthetic process	0.0282224	0.332242	0	0	7	73
GO:0046148 pigment biosynthetic process	19	0.332242	3.381	0.065	Biological Process	GO:0046148	pigment biosynthetic process	0.0292102	0.332242	0	0	19	292
GO:0042440 pigment metabolic process	20	0.332242	3.559	0.064	Biological Process	GO:0042440	pigment metabolic process	0.0295327	0.332242	0	0	20	312
GO:0009791 post-embryonic development	2	0.332242	0.356	0.286	Biological Process	GO:0009791	post-embryonic development	0.030122	0.332242	0	0	2	7
GO:0051094 positive regulation of developmental process	2	0.332242	0.356	0.286	Biological Process	GO:0051094	positive regulation of developmental process	0.030122	0.332242	0	0	2	7
GO:0051668 localization within membrane	7	0.332242	1.246	0.095	Biological Process	GO:0051668	localization within membrane	0.030125	0.332242	0	0	7	74
GO:0072657 protein localization to membrane	7	0.332242	1.246	0.095	Biological Process	GO:0072657	protein localization to membrane	0.030125	0.332242	0	0	7	74
GO:0090150 establishment of protein localization to membrane	7	0.332242	1.246	0.095	Biological Process	GO:0090150	establishment of protein localization to membrane	0.030125	0.332242	0	0	7	74
GO:1901617 organic hydroxy compound biosynthetic process	17	0.332242	3.025	0.067	Biological Process	GO:1901617	organic hydroxy compound biosynthetic process	0.0309652	0.332242	0	0	17	255
GO:0005976 polysaccharide metabolic process	25	0.332242	4.448	0.06	Biological Process	GO:0005976	polysaccharide metabolic process	0.0310115	0.332242	0	0	25	414
GO:0006721 terpenoid metabolic process	9	0.332242	1.601	0.083	Biological Process	GO:0006721	terpenoid metabolic process	0.0313264	0.332242	0	0	9	108
GO:0016114 terpenoid biosynthetic process	9	0.332242	1.601	0.083	Biological Process	GO:0016114	terpenoid biosynthetic process	0.0313264	0.332242	0	0	9	108
GO:0008152 metabolic process	433	0.332242	77.046	0.042	Biological Process	GO:0008152	metabolic process	0.0328547	0.332242	0	0	433	10202
GO:0010035 response to inorganic substance	11	0.332242	1.957	0.076	Biological Process	GO:0010035	response to inorganic substance	0.0339527	0.332242	0	0	11	145
GO:0019491 ectoine biosynthetic process	3	0.332242	0.534	0.167	Biological Process	GO:0019491	ectoine biosynthetic process	0.0344103	0.332242	0	0	3	18
GO:0048284 organelle fusion	3	0.332242	0.534	0.167	Biological Process	GO:0048284	organelle fusion	0.0344103	0.332242	0	0	3	18
GO:0009084 glutamine family amino acid biosynthetic process	9	0.332242	1.601	0.082	Biological Process	GO:0009084	glutamine family amino acid biosynthetic process	0.0346774	0.332242	0	0	9	110
GO:0006536 glutamate metabolic process	8	0.332242	1.423	0.086	Biological Process	GO:0006536	glutamate metabolic process	0.0349419	0.332242	0	0	8	93
GO:0042710 biofilm formation	8	0.332242	1.423	0.085	Biological Process	GO:0042710	biofilm formation	0.0368964	0.332242	0	0	8	94
GO:0098630 aggregation of unicellular organisms	8	0.332242	1.423	0.085	Biological Process	GO:0098630	aggregation of unicellular organisms	0.0368964	0.332242	0	0	8	94
GO:0098743 cell aggregation	8	0.332242	1.423	0.085	Biological Process	GO:0098743	cell aggregation	0.0368964	0.332242	0	0	8	94
GO:0007005 mitochondrion organization	5	0.332242	0.89	0.109	Biological Process	GO:0007005	mitochondrion organization	0.037669	0.332242	0	0	5	46
GO:0006605 protein targeting	7	0.332242	1.246	0.09	Biological Process	GO:0006605	protein targeting	0.0385929	0.332242	0	0	7	78
GO:0046451 diaminopimelate metabolic process	7	0.332242	1.246	0.09	Biological Process	GO:0046451	diaminopimelate metabolic process	0.0385929	0.332242	0	0	7	78
GO:0006004 fucose metabolic process	2	0.332242	0.356	0.25	Biological Process	GO:0006004	fucose metabolic process	0.0390989	0.332242	0	0	2	8
GO:1901642 nucleoside transmembrane transport	2	0.332242	0.356	0.25	Biological Process	GO:1901642	nucleoside transmembrane transport	0.0390989	0.332242	0	0	2	8
GO:0016192 vesicle-mediated transport	23	0.332242	4.093	0.06	Biological Process	GO:0016192	vesicle-mediated transport	0.0394792	0.332242	0	0	23	383
GO:0051239 regulation of multicellular organismal process	3	0.332242	0.534	0.158	Biological Process	GO:0051239	regulation of multicellular organismal process	0.0396649	0.332242	0	0	3	19
GO:0044283 small molecule biosynthetic process	74	0.332242	13.167	0.049	Biological Process	GO:0044283	small molecule biosynthetic process	0.0399348	0.332242	0	0	74	1495
GO:0006950 response to stress	72	0.332242	12.811	0.05	Biological Process	GO:0006950	response to stress	0.0400219	0.332242	0	0	72	1450
GO:0002062 chondrocyte differentiation	1	0.332242	0.178	1	Biological Process	GO:0002062	chondrocyte differentiation	0.0405659	0.332242	0	0	1	1
GO:0002063 chondrocyte development	1	0.332242	0.178	1	Biological Process	GO:0002063	chondrocyte development	0.0405659	0.332242	0	0	1	1
GO:0009386 translational attenuation	1	0.332242	0.178	1	Biological Process	GO:0009386	translational attenuation	0.0405659	0.332242	0	0	1	1
GO:0009751 response to salicylic acid	1	0.332242	0.178	1	Biological Process	GO:0009751	response to salicylic acid	0.0405659	0.332242	0	0	1	1
GO:0009812 flavonoid metabolic process	1	0.332242	0.178	1	Biological Process	GO:0009812	flavonoid metabolic process	0.0405659	0.332242	0	0	1	1
GO:0009813 flavonoid biosynthetic process	1	0.332242	0.178	1	Biological Process	GO:0009813	flavonoid biosynthetic process	0.0405659	0.332242	0	0	1	1
GO:0009863 salicylic acid mediated signaling pathway	1	0.332242	0.178	1	Biological Process	GO:0009863	salicylic acid mediated signaling pathway	0.0405659	0.332242	0	0	1	1
GO:0010243 response to organonitrogen compound	1	0.332242	0.178	1	Biological Process	GO:0010243	response to organonitrogen compound	0.0405659	0.332242	0	0	1	1
GO:0019251 anaerobic cobalamin biosynthetic process	1	0.332242	0.178	1	Biological Process	GO:0019251	anaerobic cobalamin biosynthetic process	0.0405659	0.332242	0	0	1	1
GO:0019499 cyanide metabolic process	1	0.332242	0.178	1	Biological Process	GO:0019499	cyanide metabolic process	0.0405659	0.332242	0	0	1	1
GO:0032330 regulation of chondrocyte differentiation	1	0.332242	0.178	1	Biological Process	GO:0032330	regulation of chondrocyte differentiation	0.0405659	0.332242	0	0	1	1
GO:0042044 fluid transport	1	0.332242	0.178	1	Biological Process	GO:0042044	fluid transport	0.0405659	0.332242	0	0	1	1
GO:0042350 GDP-L-fucose biosynthetic process	1	0.332242	0.178	1	Biological Process	GO:0042350	GDP-L-fucose biosynthetic process	0.0405659	0.332242	0	0	1	1
GO:0042353 fucose biosynthetic process	1	0.332242	0.178	1	Biological Process	GO:0042353	fucose biosynthetic process	0.0405659	0.332242	0	0	1	1
GO:0046368 GDP-L-fucose metabolic process	1	0.332242	0.178	1	Biological Process	GO:0046368	GDP-L-fucose metabolic process	0.0405659	0.332242	0	0	1	1
GO:0051552 flavone metabolic process	1	0.332242	0.178	1	Biological Process	GO:0051552	flavone metabolic process	0.0405659	0.332242	0	0	1	1
GO:0051553 flavone biosynthetic process	1	0.332242	0.178	1	Biological Process	GO:0051553	flavone biosynthetic process	0.0405659	0.332242	0	0	1	1
GO:0060284 regulation of cell development	1	0.332242	0.178	1	Biological Process	GO:0060284	regulation of cell development	0.0405659	0.332242	0	0	1	1
GO:0061035 regulation of cartilage development	1	0.332242	0.178	1	Biological Process	GO:0061035	regulation of cartilage development	0.0405659	0.332242	0	0	1	1
GO:0061181 regulation of chondrocyte development	1	0.332242	0.178	1	Biological Process	GO:0061181	regulation of chondrocyte development	0.0405659	0.332242	0	0	1	1
GO:0061572 actin filament bundle organization	1	0.332242	0.178	1	Biological Process	GO:0061572	actin filament bundle organization	0.0405659	0.332242	0	0	1	1
GO:0071446 cellular response to salicylic acid stimulus	1	0.332242	0.178	1	Biological Process	GO:0071446	cellular response to salicylic acid stimulus	0.0405659	0.332242	0	0	1	1
GO:0034308 primary alcohol metabolic process	13	0.336237	2.313	0.07	Biological Process	GO:0034308	primary alcohol metabolic process	0.0413055	0.336237	0	0	13	187
GO:0009085 lysine biosynthetic process	9	0.340568	1.601	0.079	Biological Process	GO:0009085	lysine biosynthetic process	0.0421024	0.340568	0	0	9	114
GO:0006886 intracellular protein transport	25	0.340568	4.448	0.059	Biological Process	GO:0006886	intracellular protein transport	0.0423478	0.340568	0	0	25	427
GO:0005942 phosphatidylinositol 3-kinase complex	2	0.341001	0.76	0.222	Cellular Component	GO:0005942	phosphatidylinositol 3-kinase complex	0.041455	0.341001	0	0	2	9
GO:0046658 anchored component of plasma membrane	2	0.341001	0.76	0.222	Cellular Component	GO:0046658	anchored component of plasma membrane	0.041455	0.341001	0	0	2	9
GO:1902911 protein kinase complex	2	0.341001	0.76	0.222	Cellular Component	GO:1902911	protein kinase complex	0.041455	0.341001	0	0	2	9
GO:0072528 pyrimidine-containing compound biosynthetic process	13	0.341542	2.313	0.069	Biological Process	GO:0072528	pyrimidine-containing compound biosynthetic process	0.0428091	0.341542	0	0	13	188
GO:0019953 sexual reproduction	4	0.341542	0.712	0.121	Biological Process	GO:0019953	sexual reproduction	0.0432364	0.341542	0	0	4	33
GO:0044703 multi-organism reproductive process	4	0.341542	0.712	0.121	Biological Process	GO:0044703	multi-organism reproductive process	0.0432364	0.341542	0	0	4	33
GO:0009228 thiamine biosynthetic process	10	0.344539	1.779	0.075	Biological Process	GO:0009228	thiamine biosynthetic process	0.0441319	0.344539	0	0	10	133
GO:0034309 primary alcohol biosynthetic process	10	0.344539	1.779	0.075	Biological Process	GO:0034309	primary alcohol biosynthetic process	0.0441319	0.344539	0	0	10	133
GO:0008610 lipid biosynthetic process	37	0.345244	6.584	0.054	Biological Process	GO:0008610	lipid biosynthetic process	0.0444809	0.345244	0	0	37	683
GO:0018874 benzoate metabolic process	5	0.349408	0.89	0.102	Biological Process	GO:0018874	benzoate metabolic process	0.0475328	0.349408	0	0	5	49
GO:0046907 intracellular transport	27	0.349408	4.804	0.057	Biological Process	GO:0046907	intracellular transport	0.0476964	0.349408	0	0	27	474
GO:0032446 protein modification by small protein conjugation	8	0.349408	1.423	0.081	Biological Process	GO:0032446	protein modification by small protein conjugation	0.0477691	0.349408	0	0	8	99
GO:0042724 thiamine-containing compound biosynthetic process	10	0.349408	1.779	0.074	Biological Process	GO:0042724	thiamine-containing compound biosynthetic process	0.0480119	0.349408	0	0	10	135
GO:0000372 Group I intron splicing	2	0.349408	0.356	0.222	Biological Process	GO:0000372	Group I intron splicing	0.0489433	0.349408	0	0	2	9
GO:0000376 RNA splicing, via transesterification reactions with guanosine as nucleophile	2	0.349408	0.356	0.222	Biological Process	GO:0000376	RNA splicing, via transesterification reactions with guanosine as nucleophile	0.0489433	0.349408	0	0	2	9
GO:0006538 glutamate catabolic process	2	0.349408	0.356	0.222	Biological Process	GO:0006538	glutamate catabolic process	0.0489433	0.349408	0	0	2	9
GO:0006540 glutamate decarboxylation to succinate	2	0.349408	0.356	0.222	Biological Process	GO:0006540	glutamate decarboxylation to succinate	0.0489433	0.349408	0	0	2	9
GO:0009106 lipoate metabolic process	2	0.349408	0.356	0.222	Biological Process	GO:0009106	lipoate metabolic process	0.0489433	0.349408	0	0	2	9
GO:0009107 lipoate biosynthetic process	2	0.349408	0.356	0.222	Biological Process	GO:0009107	lipoate biosynthetic process	0.0489433	0.349408	0	0	2	9
GO:0015858 nucleoside transport	2	0.349408	0.356	0.222	Biological Process	GO:0015858	nucleoside transport	0.0489433	0.349408	0	0	2	9
GO:0043066 negative regulation of apoptotic process	2	0.349408	0.356	0.222	Biological Process	GO:0043066	negative regulation of apoptotic process	0.0489433	0.349408	0	0	2	9
GO:0043069 negative regulation of programmed cell death	2	0.349408	0.356	0.222	Biological Process	GO:0043069	negative regulation of programmed cell death	0.0489433	0.349408	0	0	2	9
GO:0051240 positive regulation of multicellular organismal process	2	0.349408	0.356	0.222	Biological Process	GO:0051240	positive regulation of multicellular organismal process	0.0489433	0.349408	0	0	2	9
GO:0060548 negative regulation of cell death	2	0.349408	0.356	0.222	Biological Process	GO:0060548	negative regulation of cell death	0.0489433	0.349408	0	0	2	9
GO:0006743 ubiquinone metabolic process	15	0.360513	2.669	0.065	Biological Process	GO:0006743	ubiquinone metabolic process	0.0510738	0.360513	0	0	15	232
GO:0006744 ubiquinone biosynthetic process	15	0.360513	2.669	0.065	Biological Process	GO:0006744	ubiquinone biosynthetic process	0.0510738	0.360513	0	0	15	232
GO:0007276 gamete generation	3	0.360513	0.534	0.143	Biological Process	GO:0007276	gamete generation	0.0513089	0.360513	0	0	3	21
GO:0006772 thiamine metabolic process	10	0.364258	1.779	0.073	Biological Process	GO:0006772	thiamine metabolic process	0.0521148	0.364258	0	0	10	137
GO:0042364 water-soluble vitamin biosynthetic process	27	0.364732	4.804	0.056	Biological Process	GO:0042364	water-soluble vitamin biosynthetic process	0.0529738	0.364732	0	0	27	479
GO:0051649 establishment of localization in cell	27	0.364732	4.804	0.056	Biological Process	GO:0051649	establishment of localization in cell	0.0529738	0.364732	0	0	27	479
GO:0033554 cellular response to stress	48	0.364732	8.541	0.051	Biological Process	GO:0033554	cellular response to stress	0.0530023	0.364732	0	0	48	934
GO:0042723 thiamine-containing compound metabolic process	10	0.371411	1.779	0.072	Biological Process	GO:0042723	thiamine-containing compound metabolic process	0.054251	0.371411	0	0	10	138
GO:0016782 transferase activity, transferring sulphur-containing groups	6	0.375553	0.865	0.115	Molecular Function	GO:0016782	transferase activity, transferring sulphur-containing groups	0.0180822	0.375553	0	0	6	52
GO:0009110 vitamin biosynthetic process	27	0.375972	4.804	0.056	Biological Process	GO:0009110	vitamin biosynthetic process	0.0551989	0.375972	0	0	27	481
GO:0009279 cell outer membrane	7	0.388564	2.662	0.078	Cellular Component	GO:0009279	cell outer membrane	0.0487609	0.388564	0	0	7	90
GO:0043649 dicarboxylic acid catabolic process	3	0.388914	0.534	0.136	Biological Process	GO:0043649	dicarboxylic acid catabolic process	0.0576816	0.388914	0	0	3	22
GO:0048609 multicellular organismal reproductive process	3	0.388914	0.534	0.136	Biological Process	GO:0048609	multicellular organismal reproductive process	0.0576816	0.388914	0	0	3	22
GO:0004312 fatty acid synthase activity	10	0.392091	1.441	0.086	Molecular Function	GO:0004312	fatty acid synthase activity	0.0193625	0.392091	0	0	10	116
GO:1901607 alpha-amino acid biosynthetic process	30	0.394502	5.338	0.055	Biological Process	GO:1901607	alpha-amino acid biosynthetic process	0.058806	0.394502	0	0	30	548
GO:0008839 4-hydroxy-tetrahydrodipicolinate reductase	3	0.396862	0.432	0.2	Molecular Function	GO:0008839	4-hydroxy-tetrahydrodipicolinate reductase	0.0209192	0.396862	0	0	3	15
GO:0016747 acyltransferase activity, transferring groups other than amino-acyl groups	27	0.396862	3.89	0.062	Molecular Function	GO:0016747	acyltransferase activity, transferring groups other than amino-acyl groups	0.0209293	0.396862	0	0	27	439
GO:0008375 acetylglucosaminyltransferase activity	6	0.396862	0.865	0.111	Molecular Function	GO:0008375	acetylglucosaminyltransferase activity	0.0214449	0.396862	0	0	6	54
GO:0035014 phosphatidylinositol 3-kinase regulator activity	2	0.396862	0.288	0.333	Molecular Function	GO:0035014	phosphatidylinositol 3-kinase regulator activity	0.0220479	0.396862	0	0	2	6
GO:0046935 1-phosphatidylinositol-3-kinase regulator activity	2	0.396862	0.288	0.333	Molecular Function	GO:0046935	1-phosphatidylinositol-3-kinase regulator activity	0.0220479	0.396862	0	0	2	6
GO:1901701 cellular response to oxygen-containing compound	2	0.397578	0.356	0.2	Biological Process	GO:1901701	cellular response to oxygen-containing compound	0.0595702	0.397578	0	0	2	10
GO:0050793 regulation of developmental process	7	0.397578	1.246	0.081	Biological Process	GO:0050793	regulation of developmental process	0.05986	0.397578	0	0	7	86
GO:0006767 water-soluble vitamin metabolic process	27	0.403506	4.804	0.056	Biological Process	GO:0006767	water-soluble vitamin metabolic process	0.0610549	0.403506	0	0	27	486
GO:0016757 glycosyltransferase activity	36	0.406465	5.187	0.057	Molecular Function	GO:0016757	glycosyltransferase activity	0.0230832	0.406465	0	0	36	628
GO:0006066 alcohol metabolic process	20	0.407073	3.559	0.059	Biological Process	GO:0006066	alcohol metabolic process	0.0618995	0.407073	0	0	20	340
GO:0009089 lysine biosynthetic process via diaminopimelate	5	0.411289	0.89	0.094	Biological Process	GO:0009089	lysine biosynthetic process via diaminopimelate	0.0628487	0.411289	0	0	5	53
GO:0051704 multi-organism process	10	0.411625	1.779	0.07	Biological Process	GO:0051704	multi-organism process	0.0633701	0.411625	0	0	10	142
GO:0006766 vitamin metabolic process	27	0.411625	4.804	0.055	Biological Process	GO:0006766	vitamin metabolic process	0.0635167	0.411625	0	0	27	488
GO:0006334 nucleosome assembly	3	0.411798	0.534	0.13	Biological Process	GO:0006334	nucleosome assembly	0.0644083	0.411798	0	0	3	23
GO:0031497 chromatin assembly	3	0.411798	0.534	0.13	Biological Process	GO:0031497	chromatin assembly	0.0644083	0.411798	0	0	3	23
GO:0072527 pyrimidine-containing compound metabolic process	14	0.411798	2.491	0.064	Biological Process	GO:0072527	pyrimidine-containing compound metabolic process	0.0644687	0.411798	0	0	14	220
GO:0006082 organic acid metabolic process	83	0.412697	14.769	0.048	Biological Process	GO:0006082	organic acid metabolic process	0.0651037	0.412697	0	0	83	1743
GO:0071704 organic substance metabolic process	415	0.412697	73.843	0.042	Biological Process	GO:0071704	organic substance metabolic process	0.0652278	0.412697	0	0	415	9827
GO:0009398 FMN biosynthetic process	5	0.420332	0.89	0.093	Biological Process	GO:0009398	FMN biosynthetic process	0.0670642	0.420332	0	0	5	54
GO:0046444 FMN metabolic process	5	0.420332	0.89	0.093	Biological Process	GO:0046444	FMN metabolic process	0.0670642	0.420332	0	0	5	54
GO:0006355 regulation of transcription, DNA-templated	77	0.429217	13.701	0.048	Biological Process	GO:0006355	regulation of transcription, DNA-templated	0.0694464	0.429217	0	0	77	1611
GO:1903506 regulation of nucleic acid-templated transcription	77	0.429217	13.701	0.048	Biological Process	GO:1903506	regulation of nucleic acid-templated transcription	0.0694464	0.429217	0	0	77	1611
GO:2001141 regulation of RNA biosynthetic process	77	0.429217	13.701	0.048	Biological Process	GO:2001141	regulation of RNA biosynthetic process	0.0694464	0.429217	0	0	77	1611
GO:0016667 oxidoreductase activity, acting on a sulfur group of donors	18	0.434097	2.594	0.067	Molecular Function	GO:0016667	oxidoreductase activity, acting on a sulfur group of donors	0.0251883	0.434097	0	0	18	268
GO:0000918 division septum site selection	2	0.435355	0.356	0.182	Biological Process	GO:0000918	division septum site selection	0.0709003	0.435355	0	0	2	11
GO:0019752 carboxylic acid metabolic process	81	0.435355	14.413	0.047	Biological Process	GO:0019752	carboxylic acid metabolic process	0.071613	0.435355	0	0	81	1706
GO:0044260 cellular macromolecule metabolic process	260	0.435355	46.263	0.043	Biological Process	GO:0044260	cellular macromolecule metabolic process	0.0718934	0.435355	0	0	260	5982
GO:0042173 regulation of sporulation resulting in formation of a cellular spore	4	0.435355	0.712	0.103	Biological Process	GO:0042173	regulation of sporulation resulting in formation of a cellular spore	0.07207	0.435355	0	0	4	39
GO:0043937 regulation of sporulation	4	0.435355	0.712	0.103	Biological Process	GO:0043937	regulation of sporulation	0.07207	0.435355	0	0	4	39
GO:0016166 phytoene dehydrogenase activity	7	0.442514	1.009	0.097	Molecular Function	GO:0016166	phytoene dehydrogenase activity	0.0262868	0.442514	0	0	7	72
GO:0071949 FAD binding	7	0.442514	1.009	0.096	Molecular Function	GO:0071949	FAD binding	0.0280983	0.442514	0	0	7	73
GO:0004791 thioredoxin-disulfide reductase activity	6	0.442514	0.865	0.103	Molecular Function	GO:0004791	thioredoxin-disulfide reductase activity	0.0293838	0.442514	0	0	6	58
GO:0016627 oxidoreductase activity, acting on the CH-CH group of donors	18	0.442514	2.594	0.066	Molecular Function	GO:0016627	oxidoreductase activity, acting on the CH-CH group of donors	0.0295453	0.442514	0	0	18	273
GO:0004693 cyclin-dependent protein serine/threonine kinase activity	2	0.442514	0.288	0.286	Molecular Function	GO:0004693	cyclin-dependent protein serine/threonine kinase activity	0.0300472	0.442514	0	0	2	7
GO:0016662 oxidoreductase activity, acting on other nitrogenous compounds as donors, cytochrome as acceptor	2	0.442514	0.288	0.286	Molecular Function	GO:0016662	oxidoreductase activity, acting on other nitrogenous compounds as donors, cytochrome as acceptor	0.0300472	0.442514	0	0	2	7
GO:0017176 phosphatidylinositol N-acetylglucosaminyltransferase activity	2	0.442514	0.288	0.286	Molecular Function	GO:0017176	phosphatidylinositol N-acetylglucosaminyltransferase activity	0.0300472	0.442514	0	0	2	7
GO:0097472 cyclin-dependent protein kinase activity	2	0.442514	0.288	0.286	Molecular Function	GO:0097472	cyclin-dependent protein kinase activity	0.0300472	0.442514	0	0	2	7
GO:0048046 apoplast	3	0.443113	1.141	0.125	Cellular Component	GO:0048046	apoplast	0.057344	0.443113	0	0	3	24
GO:0006537 glutamate biosynthetic process	6	0.444665	1.068	0.082	Biological Process	GO:0006537	glutamate biosynthetic process	0.0753803	0.444665	0	0	6	73
GO:0006729 tetrahydrobiopterin biosynthetic process	6	0.444665	1.068	0.082	Biological Process	GO:0006729	tetrahydrobiopterin biosynthetic process	0.0753803	0.444665	0	0	6	73
GO:0034311 diol metabolic process	6	0.444665	1.068	0.082	Biological Process	GO:0034311	diol metabolic process	0.0753803	0.444665	0	0	6	73
GO:0034312 diol biosynthetic process	6	0.444665	1.068	0.082	Biological Process	GO:0034312	diol biosynthetic process	0.0753803	0.444665	0	0	6	73
GO:0046146 tetrahydrobiopterin metabolic process	6	0.444665	1.068	0.082	Biological Process	GO:0046146	tetrahydrobiopterin metabolic process	0.0753803	0.444665	0	0	6	73
GO:0051252 regulation of RNA metabolic process	77	0.444665	13.701	0.048	Biological Process	GO:0051252	regulation of RNA metabolic process	0.0756098	0.444665	0	0	77	1619
GO:0043436 oxoacid metabolic process	81	0.44608	14.413	0.047	Biological Process	GO:0043436	oxoacid metabolic process	0.0761845	0.44608	0	0	81	1712
GO:0006974 cellular response to DNA damage stimulus	45	0.446316	8.007	0.05	Biological Process	GO:0006974	cellular response to DNA damage stimulus	0.0765591	0.446316	0	0	45	893
GO:0030435 sporulation resulting in formation of a cellular spore	4	0.448659	0.712	0.1	Biological Process	GO:0030435	sporulation resulting in formation of a cellular spore	0.0776331	0.448659	0	0	4	40
GO:0042981 regulation of apoptotic process	4	0.448659	0.712	0.1	Biological Process	GO:0042981	regulation of apoptotic process	0.0776331	0.448659	0	0	4	40
GO:1901700 response to oxygen-containing compound	3	0.449652	0.534	0.12	Biological Process	GO:1901700	response to oxygen-containing compound	0.0788784	0.449652	0	0	3	25
GO:0019050 suppression by virus of host apoptotic process	1	0.449652	0.178	0.5	Biological Process	GO:0019050	suppression by virus of host apoptotic process	0.079489	0.449652	0	0	1	2
GO:0019512 lactose catabolic process via tagatose-6-phosphate	1	0.449652	0.178	0.5	Biological Process	GO:0019512	lactose catabolic process via tagatose-6-phosphate	0.079489	0.449652	0	0	1	2
GO:0033668 negative regulation by symbiont of host apoptotic process	1	0.449652	0.178	0.5	Biological Process	GO:0033668	negative regulation by symbiont of host apoptotic process	0.079489	0.449652	0	0	1	2
GO:0052041 negative regulation by symbiont of host programmed cell death	1	0.449652	0.178	0.5	Biological Process	GO:0052041	negative regulation by symbiont of host programmed cell death	0.079489	0.449652	0	0	1	2
GO:0042537 benzene-containing compound metabolic process	10	0.45647	1.779	0.067	Biological Process	GO:0042537	benzene-containing compound metabolic process	0.0815849	0.45647	0	0	10	149
GO:0044272 sulfur compound biosynthetic process	31	0.45647	5.516	0.053	Biological Process	GO:0044272	sulfur compound biosynthetic process	0.0815963	0.45647	0	0	31	588
GO:0010038 response to metal ion	8	0.45647	1.423	0.072	Biological Process	GO:0010038	response to metal ion	0.08172	0.45647	0	0	8	111
GO:0031071 cysteine desulfurase activity	4	0.458591	0.576	0.133	Molecular Function	GO:0031071	cysteine desulfurase activity	0.031705	0.458591	0	0	4	30
GO:0010941 regulation of cell death	4	0.460891	0.712	0.098	Biological Process	GO:0010941	regulation of cell death	0.0834043	0.460891	0	0	4	41
GO:0043067 regulation of programmed cell death	4	0.460891	0.712	0.098	Biological Process	GO:0043067	regulation of programmed cell death	0.0834043	0.460891	0	0	4	41
GO:0044248 cellular catabolic process	61	0.460891	10.854	0.048	Biological Process	GO:0044248	cellular catabolic process	0.08424	0.460891	0	0	61	1262
GO:0006281 DNA repair	44	0.460891	7.829	0.05	Biological Process	GO:0006281	DNA repair	0.0847015	0.460891	0	0	44	878
GO:0009889 regulation of biosynthetic process	86	0.460891	15.302	0.047	Biological Process	GO:0009889	regulation of biosynthetic process	0.0859261	0.460891	0	0	86	1840
GO:0010556 regulation of macromolecule biosynthetic process	86	0.460891	15.302	0.047	Biological Process	GO:0010556	regulation of macromolecule biosynthetic process	0.0859261	0.460891	0	0	86	1840
GO:0031326 regulation of cellular biosynthetic process	86	0.460891	15.302	0.047	Biological Process	GO:0031326	regulation of cellular biosynthetic process	0.0859261	0.460891	0	0	86	1840
GO:2000112 regulation of cellular macromolecule biosynthetic process	86	0.460891	15.302	0.047	Biological Process	GO:2000112	regulation of cellular macromolecule biosynthetic process	0.0859261	0.460891	0	0	86	1840
GO:0034613 cellular protein localization	25	0.460891	4.448	0.054	Biological Process	GO:0034613	cellular protein localization	0.085964	0.460891	0	0	25	461
GO:0070727 cellular macromolecule localization	25	0.460891	4.448	0.054	Biological Process	GO:0070727	cellular macromolecule localization	0.085964	0.460891	0	0	25	461
GO:0006333 chromatin assembly or disassembly	3	0.462429	0.534	0.115	Biological Process	GO:0006333	chromatin assembly or disassembly	0.0865973	0.462429	0	0	3	26
GO:0046173 polyol biosynthetic process	6	0.464647	1.068	0.079	Biological Process	GO:0046173	polyol biosynthetic process	0.0877086	0.464647	0	0	6	76
GO:0051068 dihydrolipoamide metabolic process	6	0.464647	1.068	0.079	Biological Process	GO:0051068	dihydrolipoamide metabolic process	0.0877086	0.464647	0	0	6	76
GO:0016209 antioxidant activity	15	0.471537	2.161	0.068	Molecular Function	GO:0016209	antioxidant activity	0.0333543	0.471537	0	0	15	219
GO:0016773 phosphotransferase activity, alcohol group as acceptor	64	0.471537	9.222	0.051	Molecular Function	GO:0016773	phosphotransferase activity, alcohol group as acceptor	0.0352724	0.471537	0	0	64	1260
GO:0004751 ribose-5-phosphate isomerase activity	2	0.471537	0.288	0.25	Molecular Function	GO:0004751	ribose-5-phosphate isomerase activity	0.0390027	0.471537	0	0	2	8
GO:0004861 cyclin-dependent protein serine/threonine kinase inhibitor activity	2	0.471537	0.288	0.25	Molecular Function	GO:0004861	cyclin-dependent protein serine/threonine kinase inhibitor activity	0.0390027	0.471537	0	0	2	8
GO:0003934 GTP cyclohydrolase I activity	1	0.471537	0.144	1	Molecular Function	GO:0003934	GTP cyclohydrolase I activity	0.0405066	0.471537	0	0	1	1
GO:0009019 tRNA (guanine-N1-)-methyltransferase activity	1	0.471537	0.144	1	Molecular Function	GO:0009019	tRNA (guanine-N1-)-methyltransferase activity	0.0405066	0.471537	0	0	1	1
GO:0016852 sirohydrochlorin cobaltochelatase activity	1	0.471537	0.144	1	Molecular Function	GO:0016852	sirohydrochlorin cobaltochelatase activity	0.0405066	0.471537	0	0	1	1
GO:0030354 melanin-concentrating hormone activity	1	0.471537	0.144	1	Molecular Function	GO:0030354	melanin-concentrating hormone activity	0.0405066	0.471537	0	0	1	1
GO:0030612 arsenate reductase (thioredoxin) activity	1	0.471537	0.144	1	Molecular Function	GO:0030612	arsenate reductase (thioredoxin) activity	0.0405066	0.471537	0	0	1	1
GO:0031005 filamin binding	1	0.471537	0.144	1	Molecular Function	GO:0031005	filamin binding	0.0405066	0.471537	0	0	1	1
GO:0047761 butyrate kinase activity	1	0.471537	0.144	1	Molecular Function	GO:0047761	butyrate kinase activity	0.0405066	0.471537	0	0	1	1
GO:0047922 gentisate 1,2-dioxygenase activity	1	0.471537	0.144	1	Molecular Function	GO:0047922	gentisate 1,2-dioxygenase activity	0.0405066	0.471537	0	0	1	1
GO:0008678 2-deoxy-D-gluconate 3-dehydrogenase activity	7	0.471537	1.009	0.089	Molecular Function	GO:0008678	2-deoxy-D-gluconate 3-dehydrogenase activity	0.0407501	0.471537	0	0	7	79
GO:0008967 phosphoglycolate phosphatase activity	7	0.471537	1.009	0.089	Molecular Function	GO:0008967	phosphoglycolate phosphatase activity	0.0407501	0.471537	0	0	7	79
GO:0019219 regulation of nucleobase-containing compound metabolic process	79	0.473464	14.057	0.047	Biological Process	GO:0019219	regulation of nucleobase-containing compound metabolic process	0.0897275	0.473464	0	0	79	1682
GO:0071944 cell periphery	42	0.474275	15.97	0.047	Cellular Component	GO:0071944	cell periphery	0.0632367	0.474275	0	0	42	898
GO:0042398 cellular modified amino acid biosynthetic process	10	0.474514	1.779	0.066	Biological Process	GO:0042398	cellular modified amino acid biosynthetic process	0.090282	0.474514	0	0	10	152
GO:0043227 membrane-bounded organelle	89	0.487945	33.84	0.043	Cellular Component	GO:0043227	membrane-bounded organelle	0.0669729	0.487945	0	0	89	2093
GO:0005179 hormone activity	3	0.515197	0.432	0.15	Molecular Function	GO:0005179	hormone activity	0.0451592	0.515197	0	0	3	20
GO:0009058 biosynthetic process	234	0.515909	41.637	0.043	Biological Process	GO:0009058	biosynthetic process	0.0988528	0.515909	0	0	234	5396
GO:0046689 response to mercury ion	7	0.515909	1.246	0.072	Biological Process	GO:0046689	response to mercury ion	0.0989308	0.515909	0	0	7	97
GO:0004351 glutamate decarboxylase activity	2	0.527299	0.288	0.222	Molecular Function	GO:0004351	glutamate decarboxylase activity	0.048824	0.527299	0	0	2	9
GO:0004455 ketol-acid reductoisomerase activity	2	0.527299	0.288	0.222	Molecular Function	GO:0004455	ketol-acid reductoisomerase activity	0.048824	0.527299	0	0	2	9
GO:0005337 nucleoside transmembrane transporter activity	2	0.527299	0.288	0.222	Molecular Function	GO:0005337	nucleoside transmembrane transporter activity	0.048824	0.527299	0	0	2	9
GO:0030291 protein serine/threonine kinase inhibitor activity	2	0.527299	0.288	0.222	Molecular Function	GO:0030291	protein serine/threonine kinase inhibitor activity	0.048824	0.527299	0	0	2	9
GO:0006915 apoptotic process	4	0.529452	0.712	0.091	Biological Process	GO:0006915	apoptotic process	0.101924	0.529452	0	0	4	44
GO:0016628 oxidoreductase activity, acting on the CH-CH group of donors, NAD or NADP as acceptor	10	0.530763	1.441	0.074	Molecular Function	GO:0016628	oxidoreductase activity, acting on the CH-CH group of donors, NAD or NADP as acceptor	0.0498	0.530763	0	0	10	136
GO:0042559 pteridine-containing compound biosynthetic process	7	0.533198	1.246	0.071	Biological Process	GO:0042559	pteridine-containing compound biosynthetic process	0.103045	0.533198	0	0	7	98
GO:0004315 3-oxoacyl-[acyl-carrier-protein] synthase activity	3	0.535779	0.432	0.136	Molecular Function	GO:0004315	3-oxoacyl-[acyl-carrier-protein] synthase activity	0.0575042	0.535779	0	0	3	22
GO:0015932 nucleobase-containing compound transmembrane transporter activity	3	0.535779	0.432	0.136	Molecular Function	GO:0015932	nucleobase-containing compound transmembrane transporter activity	0.0575042	0.535779	0	0	3	22
GO:0009055 electron transfer activity	16	0.535779	2.305	0.062	Molecular Function	GO:0009055	electron transfer activity	0.0590903	0.535779	0	0	16	257
GO:0004860 protein kinase inhibitor activity	2	0.535779	0.288	0.2	Molecular Function	GO:0004860	protein kinase inhibitor activity	0.0594264	0.535779	0	0	2	10
GO:0016161 beta-amylase activity	2	0.535779	0.288	0.2	Molecular Function	GO:0016161	beta-amylase activity	0.0594264	0.535779	0	0	2	10
GO:0016538 cyclin-dependent protein serine/threonine kinase regulator activity	2	0.535779	0.288	0.2	Molecular Function	GO:0016538	cyclin-dependent protein serine/threonine kinase regulator activity	0.0594264	0.535779	0	0	2	10
GO:0019210 kinase inhibitor activity	2	0.535779	0.288	0.2	Molecular Function	GO:0019210	kinase inhibitor activity	0.0594264	0.535779	0	0	2	10
GO:0004757 sepiapterin reductase activity	6	0.535779	0.865	0.087	Molecular Function	GO:0004757	sepiapterin reductase activity	0.0603294	0.535779	0	0	6	69
GO:0045181 glutamate synthase activity, NAD(P)H as acceptor	6	0.535779	0.865	0.087	Molecular Function	GO:0045181	glutamate synthase activity, NAD(P)H as acceptor	0.0603294	0.535779	0	0	6	69
GO:0016701 oxidoreductase activity, acting on single donors with incorporation of molecular oxygen	11	0.535779	1.585	0.069	Molecular Function	GO:0016701	oxidoreductase activity, acting on single donors with incorporation of molecular oxygen	0.0608987	0.535779	0	0	11	160
GO:0030546 signaling receptor activator activity	4	0.535779	0.576	0.108	Molecular Function	GO:0030546	signaling receptor activator activity	0.0613644	0.535779	0	0	4	37
GO:0048018 receptor ligand activity	4	0.535779	0.576	0.108	Molecular Function	GO:0048018	receptor ligand activity	0.0613644	0.535779	0	0	4	37
GO:0005506 iron ion binding	19	0.535779	2.738	0.059	Molecular Function	GO:0005506	iron ion binding	0.0624811	0.535779	0	0	19	320
GO:0004499 N,N-dimethylaniline monooxygenase activity	3	0.535779	0.432	0.13	Molecular Function	GO:0004499	N,N-dimethylaniline monooxygenase activity	0.0642115	0.535779	0	0	3	23
GO:0005516 calmodulin binding	3	0.535779	0.432	0.13	Molecular Function	GO:0005516	calmodulin binding	0.0642115	0.535779	0	0	3	23
GO:0020037 heme binding	20	0.535779	2.882	0.058	Molecular Function	GO:0020037	heme binding	0.0646114	0.535779	0	0	20	342
GO:0016709 oxidoreductase activity, acting on paired donors, with incorporation or reduction of molecular oxygen, NAD(P)H as one donor, and incorporation of one atom of oxygen	10	0.535779	1.441	0.07	Molecular Function	GO:0016709	oxidoreductase activity, acting on paired donors, with incorporation or reduction of molecular oxygen, NAD(P)H as one donor, and incorporation of one atom of oxygen	0.0654819	0.535779	0	0	10	143
GO:0016639 oxidoreductase activity, acting on the CH-NH2 group of donors, NAD or NADP as acceptor	6	0.535779	0.865	0.085	Molecular Function	GO:0016639	oxidoreductase activity, acting on the CH-NH2 group of donors, NAD or NADP as acceptor	0.0674637	0.535779	0	0	6	71
GO:0047134 protein-disulfide reductase (NAD(P)) activity	6	0.535779	0.865	0.085	Molecular Function	GO:0047134	protein-disulfide reductase (NAD(P)) activity	0.0674637	0.535779	0	0	6	71
GO:0004316 3-oxoacyl-[acyl-carrier-protein] reductase (NADPH) activity	7	0.535779	1.009	0.079	Molecular Function	GO:0004316	3-oxoacyl-[acyl-carrier-protein] reductase (NADPH) activity	0.0690764	0.535779	0	0	7	89
GO:0043169 cation binding	131	0.535779	18.876	0.046	Molecular Function	GO:0043169	cation binding	0.0706447	0.535779	0	0	131	2869
GO:0003825 alpha,alpha-trehalose-phosphate synthase (UDP-forming) activity	2	0.535779	0.288	0.182	Molecular Function	GO:0003825	alpha,alpha-trehalose-phosphate synthase (UDP-forming) activity	0.0707308	0.535779	0	0	2	11
GO:0004427 inorganic diphosphatase activity	2	0.535779	0.288	0.182	Molecular Function	GO:0004427	inorganic diphosphatase activity	0.0707308	0.535779	0	0	2	11
GO:0005544 calcium-dependent phospholipid binding	2	0.535779	0.288	0.182	Molecular Function	GO:0005544	calcium-dependent phospholipid binding	0.0707308	0.535779	0	0	2	11
GO:0015927 trehalase activity	2	0.535779	0.288	0.182	Molecular Function	GO:0015927	trehalase activity	0.0707308	0.535779	0	0	2	11
GO:0033828 glucosylglycerol-phosphate synthase activity	2	0.535779	0.288	0.182	Molecular Function	GO:0033828	glucosylglycerol-phosphate synthase activity	0.0707308	0.535779	0	0	2	11
GO:0050368 tyrosine 2,3-aminomutase activity	2	0.535779	0.288	0.182	Molecular Function	GO:0050368	tyrosine 2,3-aminomutase activity	0.0707308	0.535779	0	0	2	11
GO:0016762 xyloglucan:xyloglucosyl transferase activity	3	0.535779	0.432	0.125	Molecular Function	GO:0016762	xyloglucan:xyloglucosyl transferase activity	0.0712608	0.535779	0	0	3	24
GO:0016824 hydrolase activity, acting on acid halide bonds	3	0.535779	0.432	0.125	Molecular Function	GO:0016824	hydrolase activity, acting on acid halide bonds	0.0712608	0.535779	0	0	3	24
GO:0018784 (S)-2-haloacid dehalogenase activity	3	0.535779	0.432	0.125	Molecular Function	GO:0018784	(S)-2-haloacid dehalogenase activity	0.0712608	0.535779	0	0	3	24
GO:0019120 hydrolase activity, acting on acid halide bonds, in C-halide compounds	3	0.535779	0.432	0.125	Molecular Function	GO:0019120	hydrolase activity, acting on acid halide bonds, in C-halide compounds	0.0712608	0.535779	0	0	3	24
GO:0016831 carboxy-lyase activity	11	0.535779	1.585	0.067	Molecular Function	GO:0016831	carboxy-lyase activity	0.0724208	0.535779	0	0	11	165
GO:0015930 glutamate synthase activity	6	0.535779	0.865	0.082	Molecular Function	GO:0015930	glutamate synthase activity	0.0750676	0.535779	0	0	6	73
GO:0000339 RNA cap binding	1	0.535779	0.144	0.5	Molecular Function	GO:0000339	RNA cap binding	0.0793747	0.535779	0	0	1	2
GO:0000340 RNA 7-methylguanosine cap binding	1	0.535779	0.144	0.5	Molecular Function	GO:0000340	RNA 7-methylguanosine cap binding	0.0793747	0.535779	0	0	1	2
GO:0004555 alpha,alpha-trehalase activity	1	0.535779	0.144	0.5	Molecular Function	GO:0004555	alpha,alpha-trehalase activity	0.0793747	0.535779	0	0	1	2
GO:0004585 ornithine carbamoyltransferase activity	1	0.535779	0.144	0.5	Molecular Function	GO:0004585	ornithine carbamoyltransferase activity	0.0793747	0.535779	0	0	1	2
GO:0004683 calmodulin-dependent protein kinase activity	1	0.535779	0.144	0.5	Molecular Function	GO:0004683	calmodulin-dependent protein kinase activity	0.0793747	0.535779	0	0	1	2
GO:0033293 monocarboxylic acid binding	1	0.535779	0.144	0.5	Molecular Function	GO:0033293	monocarboxylic acid binding	0.0793747	0.535779	0	0	1	2
GO:0033294 ectoine binding	1	0.535779	0.144	0.5	Molecular Function	GO:0033294	ectoine binding	0.0793747	0.535779	0	0	1	2
GO:0033295 hydroxyectoine binding	1	0.535779	0.144	0.5	Molecular Function	GO:0033295	hydroxyectoine binding	0.0793747	0.535779	0	0	1	2
GO:0043816 phosphoserine-tRNA(Cys) ligase activity	1	0.535779	0.144	0.5	Molecular Function	GO:0043816	phosphoserine-tRNA(Cys) ligase activity	0.0793747	0.535779	0	0	1	2
GO:0050044 galactose-6-phosphate isomerase activity	1	0.535779	0.144	0.5	Molecular Function	GO:0050044	galactose-6-phosphate isomerase activity	0.0793747	0.535779	0	0	1	2
GO:0050231 putrescine carbamoyltransferase activity	1	0.535779	0.144	0.5	Molecular Function	GO:0050231	putrescine carbamoyltransferase activity	0.0793747	0.535779	0	0	1	2
GO:0005975 carbohydrate metabolic process	62	0.535999	11.032	0.048	Biological Process	GO:0005975	carbohydrate metabolic process	0.105162	0.535999	0	0	62	1305
GO:1901605 alpha-amino acid metabolic process	39	0.535999	6.94	0.05	Biological Process	GO:1901605	alpha-amino acid metabolic process	0.106738	0.535999	0	0	39	783
GO:0009698 phenylpropanoid metabolic process	2	0.535999	0.356	0.143	Biological Process	GO:0009698	phenylpropanoid metabolic process	0.10839	0.535999	0	0	2	14
GO:0015969 guanosine tetraphosphate metabolic process	2	0.535999	0.356	0.143	Biological Process	GO:0015969	guanosine tetraphosphate metabolic process	0.10839	0.535999	0	0	2	14
GO:0034035 purine ribonucleoside bisphosphate metabolic process	2	0.535999	0.356	0.143	Biological Process	GO:0034035	purine ribonucleoside bisphosphate metabolic process	0.10839	0.535999	0	0	2	14
GO:0012501 programmed cell death	4	0.535999	0.712	0.089	Biological Process	GO:0012501	programmed cell death	0.108484	0.535999	0	0	4	45
GO:0044262 cellular carbohydrate metabolic process	22	0.535999	3.915	0.054	Biological Process	GO:0044262	cellular carbohydrate metabolic process	0.110853	0.535999	0	0	22	410
GO:0003006 developmental process involved in reproduction	3	0.535999	0.534	0.103	Biological Process	GO:0003006	developmental process involved in reproduction	0.11153	0.535999	0	0	3	29
GO:0034728 nucleosome organization	3	0.535999	0.534	0.103	Biological Process	GO:0034728	nucleosome organization	0.11153	0.535999	0	0	3	29
GO:0006577 amino-acid betaine metabolic process	5	0.535999	0.89	0.079	Biological Process	GO:0006577	amino-acid betaine metabolic process	0.111743	0.535999	0	0	5	63
GO:0006578 amino-acid betaine biosynthetic process	5	0.535999	0.89	0.079	Biological Process	GO:0006578	amino-acid betaine biosynthetic process	0.111743	0.535999	0	0	5	63
GO:0044255 cellular lipid metabolic process	38	0.535999	6.762	0.05	Biological Process	GO:0044255	cellular lipid metabolic process	0.111821	0.535999	0	0	38	764
GO:0033865 nucleoside bisphosphate metabolic process	11	0.535999	1.957	0.061	Biological Process	GO:0033865	nucleoside bisphosphate metabolic process	0.112197	0.535999	0	0	11	179
GO:0033875 ribonucleoside bisphosphate metabolic process	11	0.535999	1.957	0.061	Biological Process	GO:0033875	ribonucleoside bisphosphate metabolic process	0.112197	0.535999	0	0	11	179
GO:0034032 purine nucleoside bisphosphate metabolic process	11	0.535999	1.957	0.061	Biological Process	GO:0034032	purine nucleoside bisphosphate metabolic process	0.112197	0.535999	0	0	11	179
GO:0008219 cell death	4	0.535999	0.712	0.087	Biological Process	GO:0008219	cell death	0.115228	0.535999	0	0	4	46
GO:0042558 pteridine-containing compound metabolic process	7	0.535999	1.246	0.069	Biological Process	GO:0042558	pteridine-containing compound metabolic process	0.115934	0.535999	0	0	7	101
GO:0008299 isoprenoid biosynthetic process	15	0.535999	2.669	0.057	Biological Process	GO:0008299	isoprenoid biosynthetic process	0.116278	0.535999	0	0	15	263
GO:0009627 systemic acquired resistance	1	0.535999	0.178	0.333	Biological Process	GO:0009627	systemic acquired resistance	0.116836	0.535999	0	0	1	3
GO:0010112 regulation of systemic acquired resistance	1	0.535999	0.178	0.333	Biological Process	GO:0010112	regulation of systemic acquired resistance	0.116836	0.535999	0	0	1	3
GO:0016598 protein arginylation	1	0.535999	0.178	0.333	Biological Process	GO:0016598	protein arginylation	0.116836	0.535999	0	0	1	3
GO:0017156 calcium-ion regulated exocytosis	1	0.535999	0.178	0.333	Biological Process	GO:0017156	calcium-ion regulated exocytosis	0.116836	0.535999	0	0	1	3
GO:0019054 modulation by virus of host cellular process	1	0.535999	0.178	0.333	Biological Process	GO:0019054	modulation by virus of host cellular process	0.116836	0.535999	0	0	1	3
GO:0030521 androgen receptor signaling pathway	1	0.535999	0.178	0.333	Biological Process	GO:0030521	androgen receptor signaling pathway	0.116836	0.535999	0	0	1	3
GO:0031341 regulation of cell killing	1	0.535999	0.178	0.333	Biological Process	GO:0031341	regulation of cell killing	0.116836	0.535999	0	0	1	3
GO:0039526 modulation by virus of host apoptotic process	1	0.535999	0.178	0.333	Biological Process	GO:0039526	modulation by virus of host apoptotic process	0.116836	0.535999	0	0	1	3
GO:0043269 regulation of ion transport	1	0.535999	0.178	0.333	Biological Process	GO:0043269	regulation of ion transport	0.116836	0.535999	0	0	1	3
GO:0044068 modulation by symbiont of host cellular process	1	0.535999	0.178	0.333	Biological Process	GO:0044068	modulation by symbiont of host cellular process	0.116836	0.535999	0	0	1	3
GO:0045055 regulated exocytosis	1	0.535999	0.178	0.333	Biological Process	GO:0045055	regulated exocytosis	0.116836	0.535999	0	0	1	3
GO:0051709 regulation of killing of cells of other organism	1	0.535999	0.178	0.333	Biological Process	GO:0051709	regulation of killing of cells of other organism	0.116836	0.535999	0	0	1	3
GO:0052040 modulation by symbiont of host programmed cell death	1	0.535999	0.178	0.333	Biological Process	GO:0052040	modulation by symbiont of host programmed cell death	0.116836	0.535999	0	0	1	3
GO:0052150 modulation by symbiont of host apoptotic process	1	0.535999	0.178	0.333	Biological Process	GO:0052150	modulation by symbiont of host apoptotic process	0.116836	0.535999	0	0	1	3
GO:0060478 acrosomal vesicle exocytosis	1	0.535999	0.178	0.333	Biological Process	GO:0060478	acrosomal vesicle exocytosis	0.116836	0.535999	0	0	1	3
GO:0046872 metal ion binding	129	0.542428	18.588	0.045	Molecular Function	GO:0046872	metal ion binding	0.0824264	0.542428	0	0	129	2841
GO:0016623 oxidoreductase activity, acting on the aldehyde or oxo group of donors, oxygen as acceptor	2	0.542428	0.288	0.167	Molecular Function	GO:0016623	oxidoreductase activity, acting on the aldehyde or oxo group of donors, oxygen as acceptor	0.0826631	0.542428	0	0	2	12
GO:0030170 pyridoxal phosphate binding	7	0.542428	1.009	0.075	Molecular Function	GO:0030170	pyridoxal phosphate binding	0.0830383	0.542428	0	0	7	93
GO:0070279 vitamin B6 binding	7	0.542428	1.009	0.075	Molecular Function	GO:0070279	vitamin B6 binding	0.0830383	0.542428	0	0	7	93
GO:0006720 isoprenoid metabolic process	15	0.543877	2.669	0.057	Biological Process	GO:0006720	isoprenoid metabolic process	0.11896	0.543877	0	0	15	264
GO:0009311 oligosaccharide metabolic process	12	0.546655	2.135	0.059	Biological Process	GO:0009311	oligosaccharide metabolic process	0.120333	0.546655	0	0	12	202
GO:0006560 proline metabolic process	3	0.546655	0.534	0.1	Biological Process	GO:0006560	proline metabolic process	0.120387	0.546655	0	0	3	30
GO:0019072 viral genome packaging	2	0.549066	0.356	0.133	Biological Process	GO:0019072	viral genome packaging	0.121837	0.549066	0	0	2	15
GO:0019073 viral DNA genome packaging	2	0.549066	0.356	0.133	Biological Process	GO:0019073	viral DNA genome packaging	0.121837	0.549066	0	0	2	15
GO:0009423 chorismate biosynthetic process	4	0.549066	0.712	0.085	Biological Process	GO:0009423	chorismate biosynthetic process	0.122152	0.549066	0	0	4	47
GO:0006520 cellular amino acid metabolic process	52	0.55142	9.253	0.048	Biological Process	GO:0006520	cellular amino acid metabolic process	0.12327	0.55142	0	0	52	1090
GO:1901264 carbohydrate derivative transport	9	0.55142	1.601	0.063	Biological Process	GO:1901264	carbohydrate derivative transport	0.123502	0.55142	0	0	9	142
GO:0016903 oxidoreductase activity, acting on the aldehyde or oxo group of donors	14	0.551632	2.017	0.061	Molecular Function	GO:0016903	oxidoreductase activity, acting on the aldehyde or oxo group of donors	0.0851285	0.551632	0	0	14	230
GO:0051171 regulation of nitrogen compound metabolic process	86	0.554816	15.302	0.046	Biological Process	GO:0051171	regulation of nitrogen compound metabolic process	0.124678	0.554816	0	0	86	1881
GO:0004148 dihydrolipoyl dehydrogenase activity	6	0.561517	0.865	0.079	Molecular Function	GO:0004148	dihydrolipoyl dehydrogenase activity	0.0873471	0.561517	0	0	6	76
GO:0004497 monooxygenase activity	12	0.567151	1.729	0.062	Molecular Function	GO:0004497	monooxygenase activity	0.0909158	0.567151	0	0	12	192
GO:0016791 phosphatase activity	15	0.567151	2.161	0.059	Molecular Function	GO:0016791	phosphatase activity	0.0933008	0.567151	0	0	15	254
GO:0003985 acetyl-CoA C-acetyltransferase activity	3	0.567151	0.432	0.111	Molecular Function	GO:0003985	acetyl-CoA C-acetyltransferase activity	0.0943397	0.567151	0	0	3	27
GO:0004596 peptide alpha-N-acetyltransferase activity	3	0.567151	0.432	0.111	Molecular Function	GO:0004596	peptide alpha-N-acetyltransferase activity	0.0943397	0.567151	0	0	3	27
GO:0004838 L-tyrosine:2-oxoglutarate aminotransferase activity	3	0.567151	0.432	0.111	Molecular Function	GO:0004838	L-tyrosine:2-oxoglutarate aminotransferase activity	0.0943397	0.567151	0	0	3	27
GO:0008999 ribosomal-protein-alanine N-acetyltransferase activity	3	0.567151	0.432	0.111	Molecular Function	GO:0008999	ribosomal-protein-alanine N-acetyltransferase activity	0.0943397	0.567151	0	0	3	27
GO:0070547 L-tyrosine aminotransferase activity	3	0.567151	0.432	0.111	Molecular Function	GO:0070547	L-tyrosine aminotransferase activity	0.0943397	0.567151	0	0	3	27
GO:0016772 transferase activity, transferring phosphorus-containing groups	91	0.567151	13.112	0.046	Molecular Function	GO:0016772	transferase activity, transferring phosphorus-containing groups	0.0948896	0.567151	0	0	91	1966
GO:0004397 histidine ammonia-lyase activity	2	0.567151	0.288	0.154	Molecular Function	GO:0004397	histidine ammonia-lyase activity	0.0951539	0.567151	0	0	2	13
GO:0070403 NAD+ binding	4	0.567151	0.576	0.093	Molecular Function	GO:0070403	NAD+ binding	0.0952254	0.567151	0	0	4	43
GO:0009061 anaerobic respiration	5	0.568011	0.89	0.076	Biological Process	GO:0009061	anaerobic respiration	0.129179	0.568011	0	0	5	66
GO:0046417 chorismate metabolic process	4	0.568011	0.712	0.083	Biological Process	GO:0046417	chorismate metabolic process	0.129248	0.568011	0	0	4	48
GO:0018175 protein nucleotidylation	3	0.568011	0.534	0.097	Biological Process	GO:0018175	protein nucleotidylation	0.129492	0.568011	0	0	3	31
GO:0018177 protein uridylylation	3	0.568011	0.534	0.097	Biological Process	GO:0018177	protein uridylylation	0.129492	0.568011	0	0	3	31
GO:0006457 protein folding	18	0.568011	3.203	0.054	Biological Process	GO:0006457	protein folding	0.12977	0.568011	0	0	18	332
GO:0031230 intrinsic component of cell outer membrane	5	0.572888	1.901	0.079	Cellular Component	GO:0031230	intrinsic component of cell outer membrane	0.0831249	0.572888	0	0	5	63
GO:0045203 integral component of cell outer membrane	5	0.572888	1.901	0.079	Cellular Component	GO:0045203	integral component of cell outer membrane	0.0831249	0.572888	0	0	5	63
GO:0031323 regulation of cellular metabolic process	87	0.578419	15.48	0.045	Biological Process	GO:0031323	regulation of cellular metabolic process	0.13395	0.578419	0	0	87	1913
GO:0042181 ketone biosynthetic process	24	0.578419	4.27	0.052	Biological Process	GO:0042181	ketone biosynthetic process	0.134916	0.578419	0	0	24	465
GO:1901661 quinone metabolic process	24	0.578419	4.27	0.052	Biological Process	GO:1901661	quinone metabolic process	0.134916	0.578419	0	0	24	465
GO:1901663 quinone biosynthetic process	24	0.578419	4.27	0.052	Biological Process	GO:1901663	quinone biosynthetic process	0.134916	0.578419	0	0	24	465
GO:0044550 secondary metabolite biosynthetic process	5	0.578419	0.89	0.075	Biological Process	GO:0044550	secondary metabolite biosynthetic process	0.13525	0.578419	0	0	5	67
GO:0000375 RNA splicing, via transesterification reactions	6	0.578419	1.068	0.07	Biological Process	GO:0000375	RNA splicing, via transesterification reactions	0.136094	0.578419	0	0	6	86
GO:0009124 nucleoside monophosphate biosynthetic process	6	0.578419	1.068	0.07	Biological Process	GO:0009124	nucleoside monophosphate biosynthetic process	0.136094	0.578419	0	0	6	86
GO:0009156 ribonucleoside monophosphate biosynthetic process	6	0.578419	1.068	0.07	Biological Process	GO:0009156	ribonucleoside monophosphate biosynthetic process	0.136094	0.578419	0	0	6	86
GO:0010468 regulation of gene expression	85	0.578419	15.125	0.046	Biological Process	GO:0010468	regulation of gene expression	0.136241	0.578419	0	0	85	1868
GO:0006545 glycine biosynthetic process	4	0.578419	0.712	0.082	Biological Process	GO:0006545	glycine biosynthetic process	0.136512	0.578419	0	0	4	49
GO:1901615 organic hydroxy compound metabolic process	21	0.578419	3.737	0.052	Biological Process	GO:1901615	organic hydroxy compound metabolic process	0.136914	0.578419	0	0	21	400
GO:0080090 regulation of primary metabolic process	86	0.585662	15.302	0.045	Biological Process	GO:0080090	regulation of primary metabolic process	0.139067	0.585662	0	0	86	1894
GO:0006338 chromatin remodeling	5	0.590098	0.89	0.074	Biological Process	GO:0006338	chromatin remodeling	0.141447	0.590098	0	0	5	68
GO:0015774 polysaccharide transport	5	0.590098	0.89	0.074	Biological Process	GO:0015774	polysaccharide transport	0.141447	0.590098	0	0	5	68
GO:0033037 polysaccharide localization	5	0.590098	0.89	0.074	Biological Process	GO:0033037	polysaccharide localization	0.141447	0.590098	0	0	5	68
GO:0016152 mercury (II) reductase activity	4	0.591912	0.576	0.091	Molecular Function	GO:0016152	mercury (II) reductase activity	0.101575	0.591912	0	0	4	44
GO:0016722 oxidoreductase activity, acting on metal ions	4	0.591912	0.576	0.091	Molecular Function	GO:0016722	oxidoreductase activity, acting on metal ions	0.101575	0.591912	0	0	4	44
GO:0016723 oxidoreductase activity, acting on metal ions, NAD or NADP as acceptor	4	0.591912	0.576	0.091	Molecular Function	GO:0016723	oxidoreductase activity, acting on metal ions, NAD or NADP as acceptor	0.101575	0.591912	0	0	4	44
GO:0006090 pyruvate metabolic process	11	0.592483	1.957	0.059	Biological Process	GO:0006090	pyruvate metabolic process	0.142935	0.592483	0	0	11	188
GO:0009065 glutamine family amino acid catabolic process	4	0.592483	0.712	0.08	Biological Process	GO:0009065	glutamine family amino acid catabolic process	0.143936	0.592483	0	0	4	50
GO:0070647 protein modification by small protein conjugation or removal	8	0.592483	1.423	0.063	Biological Process	GO:0070647	protein modification by small protein conjugation or removal	0.14447	0.592483	0	0	8	127
GO:0051641 cellular localization	27	0.592483	4.804	0.05	Biological Process	GO:0051641	cellular localization	0.144572	0.592483	0	0	27	536
GO:0044249 cellular biosynthetic process	226	0.592483	40.214	0.043	Biological Process	GO:0044249	cellular biosynthetic process	0.146852	0.592483	0	0	226	5267
GO:0051604 protein maturation	5	0.592483	0.89	0.072	Biological Process	GO:0051604	protein maturation	0.147764	0.592483	0	0	5	69
GO:0000917 division septum assembly	2	0.592483	0.356	0.118	Biological Process	GO:0000917	division septum assembly	0.14981	0.592483	0	0	2	17
GO:0071310 cellular response to organic substance	2	0.592483	0.356	0.118	Biological Process	GO:0071310	cellular response to organic substance	0.14981	0.592483	0	0	2	17
GO:1901360 organic cyclic compound metabolic process	235	0.592483	41.815	0.043	Biological Process	GO:1901360	organic cyclic compound metabolic process	0.151276	0.592483	0	0	235	5492
GO:0009991 response to extracellular stimulus	4	0.592483	0.712	0.078	Biological Process	GO:0009991	response to extracellular stimulus	0.151515	0.592483	0	0	4	51
GO:0019287 isopentenyl diphosphate biosynthetic process, mevalonate pathway	4	0.592483	0.712	0.078	Biological Process	GO:0019287	isopentenyl diphosphate biosynthetic process, mevalonate pathway	0.151515	0.592483	0	0	4	51
GO:0031668 cellular response to extracellular stimulus	4	0.592483	0.712	0.078	Biological Process	GO:0031668	cellular response to extracellular stimulus	0.151515	0.592483	0	0	4	51
GO:0071496 cellular response to external stimulus	4	0.592483	0.712	0.078	Biological Process	GO:0071496	cellular response to external stimulus	0.151515	0.592483	0	0	4	51
GO:0001501 skeletal system development	1	0.592483	0.178	0.25	Biological Process	GO:0001501	skeletal system development	0.15267	0.592483	0	0	1	4
GO:0007340 acrosome reaction	1	0.592483	0.178	0.25	Biological Process	GO:0007340	acrosome reaction	0.15267	0.592483	0	0	1	4
GO:0007342 fusion of sperm to egg plasma membrane involved in single fertilization	1	0.592483	0.178	0.25	Biological Process	GO:0007342	fusion of sperm to egg plasma membrane involved in single fertilization	0.15267	0.592483	0	0	1	4
GO:0019385 methanogenesis, from acetate	1	0.592483	0.178	0.25	Biological Process	GO:0019385	methanogenesis, from acetate	0.15267	0.592483	0	0	1	4
GO:0030518 intracellular steroid hormone receptor signaling pathway	1	0.592483	0.178	0.25	Biological Process	GO:0030518	intracellular steroid hormone receptor signaling pathway	0.15267	0.592483	0	0	1	4
GO:0030522 intracellular receptor signaling pathway	1	0.592483	0.178	0.25	Biological Process	GO:0030522	intracellular receptor signaling pathway	0.15267	0.592483	0	0	1	4
GO:0032509 endosome transport via multivesicular body sorting pathway	1	0.592483	0.178	0.25	Biological Process	GO:0032509	endosome transport via multivesicular body sorting pathway	0.15267	0.592483	0	0	1	4
GO:0045026 plasma membrane fusion	1	0.592483	0.178	0.25	Biological Process	GO:0045026	plasma membrane fusion	0.15267	0.592483	0	0	1	4
GO:0051216 cartilage development	1	0.592483	0.178	0.25	Biological Process	GO:0051216	cartilage development	0.15267	0.592483	0	0	1	4
GO:0061448 connective tissue development	1	0.592483	0.178	0.25	Biological Process	GO:0061448	connective tissue development	0.15267	0.592483	0	0	1	4
GO:1901698 response to nitrogen compound	1	0.592483	0.178	0.25	Biological Process	GO:1901698	response to nitrogen compound	0.15267	0.592483	0	0	1	4
GO:0003988 acetyl-CoA C-acyltransferase activity	3	0.593804	0.432	0.107	Molecular Function	GO:0003988	acetyl-CoA C-acyltransferase activity	0.102633	0.593804	0	0	3	28
GO:0042726 flavin-containing compound metabolic process	5	0.59496	0.89	0.071	Biological Process	GO:0042726	flavin-containing compound metabolic process	0.154199	0.59496	0	0	5	70
GO:0042727 flavin-containing compound biosynthetic process	5	0.59496	0.89	0.071	Biological Process	GO:0042727	flavin-containing compound biosynthetic process	0.154199	0.59496	0	0	5	70
GO:0008667 2,3-dihydro-2,3-dihydroxybenzoate dehydrogenase activity	7	0.595941	1.009	0.071	Molecular Function	GO:0008667	2,3-dihydro-2,3-dihydroxybenzoate dehydrogenase activity	0.106787	0.595941	0	0	7	99
GO:0016160 amylase activity	2	0.595941	0.288	0.143	Molecular Function	GO:0016160	amylase activity	0.108139	0.595941	0	0	2	14
GO:0016661 oxidoreductase activity, acting on other nitrogenous compounds as donors	2	0.595941	0.288	0.143	Molecular Function	GO:0016661	oxidoreductase activity, acting on other nitrogenous compounds as donors	0.108139	0.595941	0	0	2	14
GO:0043177 organic acid binding	2	0.595941	0.288	0.143	Molecular Function	GO:0043177	organic acid binding	0.108139	0.595941	0	0	2	14
GO:0019842 vitamin binding	9	0.595941	1.297	0.065	Molecular Function	GO:0019842	vitamin binding	0.108141	0.595941	0	0	9	138
GO:0019202 amino acid kinase activity	3	0.595941	0.432	0.103	Molecular Function	GO:0019202	amino acid kinase activity	0.111203	0.595941	0	0	3	29
GO:0016798 hydrolase activity, acting on glycosyl bonds	25	0.595941	3.602	0.053	Molecular Function	GO:0016798	hydrolase activity, acting on glycosyl bonds	0.111847	0.595941	0	0	25	476
GO:0000150 DNA strand exchange activity	1	0.595941	0.144	0.333	Molecular Function	GO:0000150	DNA strand exchange activity	0.116671	0.595941	0	0	1	3
GO:0004057 arginyltransferase activity	1	0.595941	0.144	0.333	Molecular Function	GO:0004057	arginyltransferase activity	0.116671	0.595941	0	0	1	3
GO:0004418 hydroxymethylbilane synthase activity	1	0.595941	0.144	0.333	Molecular Function	GO:0004418	hydroxymethylbilane synthase activity	0.116671	0.595941	0	0	1	3
GO:0004618 phosphoglycerate kinase activity	1	0.595941	0.144	0.333	Molecular Function	GO:0004618	phosphoglycerate kinase activity	0.116671	0.595941	0	0	1	3
GO:0004800 thyroxine 5'-deiodinase activity	1	0.595941	0.144	0.333	Molecular Function	GO:0004800	thyroxine 5'-deiodinase activity	0.116671	0.595941	0	0	1	3
GO:0004852 uroporphyrinogen-III synthase activity	1	0.595941	0.144	0.333	Molecular Function	GO:0004852	uroporphyrinogen-III synthase activity	0.116671	0.595941	0	0	1	3
GO:0004879 nuclear receptor activity	1	0.595941	0.144	0.333	Molecular Function	GO:0004879	nuclear receptor activity	0.116671	0.595941	0	0	1	3
GO:0008804 carbamate kinase activity	1	0.595941	0.144	0.333	Molecular Function	GO:0008804	carbamate kinase activity	0.116671	0.595941	0	0	1	3
GO:0008834 di-trans,poly-cis-decaprenylcistransferase activity	1	0.595941	0.144	0.333	Molecular Function	GO:0008834	di-trans,poly-cis-decaprenylcistransferase activity	0.116671	0.595941	0	0	1	3
GO:0050531 mannosyl-3-phosphoglycerate phosphatase activity	1	0.595941	0.144	0.333	Molecular Function	GO:0050531	mannosyl-3-phosphoglycerate phosphatase activity	0.116671	0.595941	0	0	1	3
GO:0098531 ligand-activated transcription factor activity	1	0.595941	0.144	0.333	Molecular Function	GO:0098531	ligand-activated transcription factor activity	0.116671	0.595941	0	0	1	3
GO:0004355 glutamate synthase (NADPH) activity	5	0.595941	0.72	0.078	Molecular Function	GO:0004355	glutamate synthase (NADPH) activity	0.116981	0.595941	0	0	5	64
GO:0006887 exocytosis	4	0.612649	0.712	0.077	Biological Process	GO:0006887	exocytosis	0.159243	0.612649	0	0	4	52
GO:0019887 protein kinase regulator activity	2	0.615383	0.288	0.133	Molecular Function	GO:0019887	protein kinase regulator activity	0.121557	0.615383	0	0	2	15
GO:0006562 proline catabolic process	2	0.622881	0.356	0.111	Biological Process	GO:0006562	proline catabolic process	0.164235	0.622881	0	0	2	18
GO:0052698 ergothioneine metabolic process	2	0.622881	0.356	0.111	Biological Process	GO:0052698	ergothioneine metabolic process	0.164235	0.622881	0	0	2	18
GO:0052699 ergothioneine biosynthetic process	2	0.622881	0.356	0.111	Biological Process	GO:0052699	ergothioneine biosynthetic process	0.164235	0.622881	0	0	2	18
GO:0052701 cellular modified histidine metabolic process	2	0.622881	0.356	0.111	Biological Process	GO:0052701	cellular modified histidine metabolic process	0.164235	0.622881	0	0	2	18
GO:0052703 cellular modified histidine biosynthetic process	2	0.622881	0.356	0.111	Biological Process	GO:0052703	cellular modified histidine biosynthetic process	0.164235	0.622881	0	0	2	18
GO:0046906 tetrapyrrole binding	20	0.623077	2.882	0.054	Molecular Function	GO:0046906	tetrapyrrole binding	0.123846	0.623077	0	0	20	373
GO:0042578 phosphoric ester hydrolase activity	17	0.63213	2.45	0.055	Molecular Function	GO:0042578	phosphoric ester hydrolase activity	0.1277	0.63213	0	0	17	310
GO:0051287 NAD binding	16	0.63213	2.305	0.055	Molecular Function	GO:0051287	NAD binding	0.128652	0.63213	0	0	16	289
GO:0008773 [protein-PII] uridylyltransferase activity	3	0.63213	0.432	0.097	Molecular Function	GO:0008773	[protein-PII] uridylyltransferase activity	0.129118	0.63213	0	0	3	31
GO:0016151 nickel cation binding	3	0.63213	0.432	0.097	Molecular Function	GO:0016151	nickel cation binding	0.129118	0.63213	0	0	3	31
GO:0004553 hydrolase activity, hydrolyzing O-glycosyl compounds	22	0.63213	3.17	0.053	Molecular Function	GO:0004553	hydrolase activity, hydrolyzing O-glycosyl compounds	0.129548	0.63213	0	0	22	419
GO:1990204 oxidoreductase complex	11	0.633777	4.183	0.058	Cellular Component	GO:1990204	oxidoreductase complex	0.0944453	0.633777	0	0	11	190
GO:0050896 response to stimulus	117	0.642605	20.819	0.044	Biological Process	GO:0050896	response to stimulus	0.169917	0.642605	0	0	117	2657
GO:1901505 carbohydrate derivative transmembrane transporter activity	9	0.65328	1.297	0.062	Molecular Function	GO:1901505	carbohydrate derivative transmembrane transporter activity	0.134689	0.65328	0	0	9	145
GO:0009123 nucleoside monophosphate metabolic process	6	0.658879	1.068	0.065	Biological Process	GO:0009123	nucleoside monophosphate metabolic process	0.176012	0.658879	0	0	6	93
GO:0009161 ribonucleoside monophosphate metabolic process	6	0.658879	1.068	0.065	Biological Process	GO:0009161	ribonucleoside monophosphate metabolic process	0.176012	0.658879	0	0	6	93
GO:0009403 toxin biosynthetic process	2	0.658879	0.356	0.105	Biological Process	GO:0009403	toxin biosynthetic process	0.178891	0.658879	0	0	2	19
GO:0015968 stringent response	2	0.658879	0.356	0.105	Biological Process	GO:0015968	stringent response	0.178891	0.658879	0	0	2	19
GO:0034654 nucleobase-containing compound biosynthetic process	105	0.658879	18.683	0.044	Biological Process	GO:0034654	nucleobase-containing compound biosynthetic process	0.178913	0.658879	0	0	105	2378
GO:1901576 organic substance biosynthetic process	227	0.658879	40.391	0.043	Biological Process	GO:1901576	organic substance biosynthetic process	0.182155	0.658879	0	0	227	5331
GO:0009987 cellular process	491	0.658879	87.367	0.041	Biological Process	GO:0009987	cellular process	0.182601	0.658879	0	0	491	11911
GO:0006098 pentose-phosphate shunt	4	0.658879	0.712	0.073	Biological Process	GO:0006098	pentose-phosphate shunt	0.183247	0.658879	0	0	4	55
GO:0006740 NADPH regeneration	4	0.658879	0.712	0.073	Biological Process	GO:0006740	NADPH regeneration	0.183247	0.658879	0	0	4	55
GO:0051156 glucose 6-phosphate metabolic process	4	0.658879	0.712	0.073	Biological Process	GO:0051156	glucose 6-phosphate metabolic process	0.183247	0.658879	0	0	4	55
GO:0051716 cellular response to stimulus	83	0.658879	14.769	0.045	Biological Process	GO:0051716	cellular response to stimulus	0.184459	0.658879	0	0	83	1859
GO:0002831 regulation of response to biotic stimulus	1	0.658879	0.178	0.2	Biological Process	GO:0002831	regulation of response to biotic stimulus	0.187053	0.658879	0	0	1	5
GO:0010257 NADH dehydrogenase complex assembly	1	0.658879	0.178	0.2	Biological Process	GO:0010257	NADH dehydrogenase complex assembly	0.187053	0.658879	0	0	1	5
GO:0019317 fucose catabolic process	1	0.658879	0.178	0.2	Biological Process	GO:0019317	fucose catabolic process	0.187053	0.658879	0	0	1	5
GO:0031347 regulation of defense response	1	0.658879	0.178	0.2	Biological Process	GO:0031347	regulation of defense response	0.187053	0.658879	0	0	1	5
GO:0032954 regulation of cytokinetic process	1	0.658879	0.178	0.2	Biological Process	GO:0032954	regulation of cytokinetic process	0.187053	0.658879	0	0	1	5
GO:0032955 regulation of division septum assembly	1	0.658879	0.178	0.2	Biological Process	GO:0032955	regulation of division septum assembly	0.187053	0.658879	0	0	1	5
GO:0032981 mitochondrial respiratory chain complex I assembly	1	0.658879	0.178	0.2	Biological Process	GO:0032981	mitochondrial respiratory chain complex I assembly	0.187053	0.658879	0	0	1	5
GO:0033993 response to lipid	1	0.658879	0.178	0.2	Biological Process	GO:0033993	response to lipid	0.187053	0.658879	0	0	1	5
GO:0042354 L-fucose metabolic process	1	0.658879	0.178	0.2	Biological Process	GO:0042354	L-fucose metabolic process	0.187053	0.658879	0	0	1	5
GO:0042355 L-fucose catabolic process	1	0.658879	0.178	0.2	Biological Process	GO:0042355	L-fucose catabolic process	0.187053	0.658879	0	0	1	5
GO:0043401 steroid hormone mediated signaling pathway	1	0.658879	0.178	0.2	Biological Process	GO:0043401	steroid hormone mediated signaling pathway	0.187053	0.658879	0	0	1	5
GO:0048545 response to steroid hormone	1	0.658879	0.178	0.2	Biological Process	GO:0048545	response to steroid hormone	0.187053	0.658879	0	0	1	5
GO:0071383 cellular response to steroid hormone stimulus	1	0.658879	0.178	0.2	Biological Process	GO:0071383	cellular response to steroid hormone stimulus	0.187053	0.658879	0	0	1	5
GO:0071396 cellular response to lipid	1	0.658879	0.178	0.2	Biological Process	GO:0071396	cellular response to lipid	0.187053	0.658879	0	0	1	5
GO:1901891 regulation of cell septum assembly	1	0.658879	0.178	0.2	Biological Process	GO:1901891	regulation of cell septum assembly	0.187053	0.658879	0	0	1	5
GO:0006351 transcription, DNA-templated	82	0.664542	14.591	0.045	Biological Process	GO:0006351	transcription, DNA-templated	0.189656	0.664542	0	0	82	1839
GO:0097659 nucleic acid-templated transcription	82	0.664542	14.591	0.045	Biological Process	GO:0097659	nucleic acid-templated transcription	0.189656	0.664542	0	0	82	1839
GO:0016407 acetyltransferase activity	9	0.667516	1.297	0.061	Molecular Function	GO:0016407	acetyltransferase activity	0.142846	0.667516	0	0	9	147
GO:0016638 oxidoreductase activity, acting on the CH-NH2 group of donors	7	0.667516	1.009	0.065	Molecular Function	GO:0016638	oxidoreductase activity, acting on the CH-NH2 group of donors	0.143465	0.667516	0	0	7	107
GO:0043167 ion binding	247	0.667516	35.591	0.043	Molecular Function	GO:0043167	ion binding	0.144423	0.667516	0	0	247	5766
GO:0004674 protein serine/threonine kinase activity	7	0.667516	1.009	0.065	Molecular Function	GO:0004674	protein serine/threonine kinase activity	0.148429	0.667516	0	0	7	108
GO:0046527 glucosyltransferase activity	7	0.667516	1.009	0.065	Molecular Function	GO:0046527	glucosyltransferase activity	0.148429	0.667516	0	0	7	108
GO:0000981 DNA-binding transcription factor activity, RNA polymerase II-specific	1	0.667516	0.144	0.25	Molecular Function	GO:0000981	DNA-binding transcription factor activity, RNA polymerase II-specific	0.152457	0.667516	0	0	1	4
GO:0003847 1-alkyl-2-acetylglycerophosphocholine esterase activity	1	0.667516	0.144	0.25	Molecular Function	GO:0003847	1-alkyl-2-acetylglycerophosphocholine esterase activity	0.152457	0.667516	0	0	1	4
GO:0004070 aspartate carbamoyltransferase activity	1	0.667516	0.144	0.25	Molecular Function	GO:0004070	aspartate carbamoyltransferase activity	0.152457	0.667516	0	0	1	4
GO:0004370 glycerol kinase activity	1	0.667516	0.144	0.25	Molecular Function	GO:0004370	glycerol kinase activity	0.152457	0.667516	0	0	1	4
GO:0004799 thymidylate synthase activity	1	0.667516	0.144	0.25	Molecular Function	GO:0004799	thymidylate synthase activity	0.152457	0.667516	0	0	1	4
GO:0005248 voltage-gated sodium channel activity	1	0.667516	0.144	0.25	Molecular Function	GO:0005248	voltage-gated sodium channel activity	0.152457	0.667516	0	0	1	4
GO:0005272 sodium channel activity	1	0.667516	0.144	0.25	Molecular Function	GO:0005272	sodium channel activity	0.152457	0.667516	0	0	1	4
GO:0008741 ribulokinase activity	1	0.667516	0.144	0.25	Molecular Function	GO:0008741	ribulokinase activity	0.152457	0.667516	0	0	1	4
GO:0030611 arsenate reductase activity	1	0.667516	0.144	0.25	Molecular Function	GO:0030611	arsenate reductase activity	0.152457	0.667516	0	0	1	4
GO:0042083 5,10-methylenetetrahydrofolate-dependent methyltransferase activity	1	0.667516	0.144	0.25	Molecular Function	GO:0042083	5,10-methylenetetrahydrofolate-dependent methyltransferase activity	0.152457	0.667516	0	0	1	4
GO:0042301 phosphate ion binding	1	0.667516	0.144	0.25	Molecular Function	GO:0042301	phosphate ion binding	0.152457	0.667516	0	0	1	4
GO:0043758 acetate-CoA ligase (ADP-forming) activity	1	0.667516	0.144	0.25	Molecular Function	GO:0043758	acetate-CoA ligase (ADP-forming) activity	0.152457	0.667516	0	0	1	4
GO:0050515 4-(cytidine 5'-diphospho)-2-C-methyl-D-erythritol kinase activity	1	0.667516	0.144	0.25	Molecular Function	GO:0050515	4-(cytidine 5'-diphospho)-2-C-methyl-D-erythritol kinase activity	0.152457	0.667516	0	0	1	4
GO:0140352 export from cell	27	0.672944	4.804	0.048	Biological Process	GO:0140352	export from cell	0.193527	0.672944	0	0	27	557
GO:0006554 lysine catabolic process	2	0.672944	0.356	0.1	Biological Process	GO:0006554	lysine catabolic process	0.193734	0.672944	0	0	2	20
GO:0046483 heterocycle metabolic process	226	0.672944	40.214	0.042	Biological Process	GO:0046483	heterocycle metabolic process	0.194243	0.672944	0	0	226	5319
GO:0006085 acetyl-CoA biosynthetic process	5	0.672944	0.89	0.066	Biological Process	GO:0006085	acetyl-CoA biosynthetic process	0.195078	0.672944	0	0	5	76
GO:0035384 thioester biosynthetic process	5	0.672944	0.89	0.066	Biological Process	GO:0035384	thioester biosynthetic process	0.195078	0.672944	0	0	5	76
GO:0071616 acyl-CoA biosynthetic process	5	0.672944	0.89	0.066	Biological Process	GO:0071616	acyl-CoA biosynthetic process	0.195078	0.672944	0	0	5	76
GO:0006790 sulfur compound metabolic process	46	0.674333	8.185	0.046	Biological Process	GO:0006790	sulfur compound metabolic process	0.195986	0.674333	0	0	46	996
GO:0060255 regulation of macromolecule metabolic process	89	0.67476	15.836	0.044	Biological Process	GO:0060255	regulation of macromolecule metabolic process	0.197634	0.67476	0	0	89	2011
GO:0033866 nucleoside bisphosphate biosynthetic process	8	0.67476	1.423	0.058	Biological Process	GO:0033866	nucleoside bisphosphate biosynthetic process	0.198132	0.67476	0	0	8	138
GO:0034030 ribonucleoside bisphosphate biosynthetic process	8	0.67476	1.423	0.058	Biological Process	GO:0034030	ribonucleoside bisphosphate biosynthetic process	0.198132	0.67476	0	0	8	138
GO:0034033 purine nucleoside bisphosphate biosynthetic process	8	0.67476	1.423	0.058	Biological Process	GO:0034033	purine nucleoside bisphosphate biosynthetic process	0.198132	0.67476	0	0	8	138
GO:0006083 acetate metabolic process	4	0.675942	0.712	0.07	Biological Process	GO:0006083	acetate metabolic process	0.199868	0.675942	0	0	4	57
GO:0019878 lysine biosynthetic process via aminoadipic acid	4	0.675942	0.712	0.07	Biological Process	GO:0019878	lysine biosynthetic process via aminoadipic acid	0.199868	0.675942	0	0	4	57
GO:0006084 acetyl-CoA metabolic process	6	0.675942	1.068	0.062	Biological Process	GO:0006084	acetyl-CoA metabolic process	0.20073	0.675942	0	0	6	97
GO:0009067 aspartate family amino acid biosynthetic process	14	0.675942	2.491	0.052	Biological Process	GO:0009067	aspartate family amino acid biosynthetic process	0.201003	0.675942	0	0	14	268
GO:0032774 RNA biosynthetic process	82	0.675942	14.591	0.044	Biological Process	GO:0032774	RNA biosynthetic process	0.201177	0.675942	0	0	82	1847
GO:0042180 cellular ketone metabolic process	24	0.675942	4.27	0.049	Biological Process	GO:0042180	cellular ketone metabolic process	0.201755	0.675942	0	0	24	492
GO:0019538 protein metabolic process	158	0.675942	28.114	0.043	Biological Process	GO:0019538	protein metabolic process	0.205066	0.675942	0	0	158	3675
GO:0006807 nitrogen compound metabolic process	356	0.675942	63.345	0.042	Biological Process	GO:0006807	nitrogen compound metabolic process	0.205148	0.675942	0	0	356	8534
GO:0006637 acyl-CoA metabolic process	6	0.675942	1.068	0.061	Biological Process	GO:0006637	acyl-CoA metabolic process	0.2071	0.675942	0	0	6	98
GO:0010033 response to organic substance	6	0.675942	1.068	0.061	Biological Process	GO:0010033	response to organic substance	0.2071	0.675942	0	0	6	98
GO:0035383 thioester metabolic process	6	0.675942	1.068	0.061	Biological Process	GO:0035383	thioester metabolic process	0.2071	0.675942	0	0	6	98
GO:0009066 aspartate family amino acid metabolic process	18	0.675942	3.203	0.05	Biological Process	GO:0009066	aspartate family amino acid metabolic process	0.208607	0.675942	0	0	18	359
GO:0009432 SOS response	2	0.675942	0.356	0.095	Biological Process	GO:0009432	SOS response	0.208726	0.675942	0	0	2	21
GO:0030259 lipid glycosylation	2	0.675942	0.356	0.095	Biological Process	GO:0030259	lipid glycosylation	0.208726	0.675942	0	0	2	21
GO:0009856 pollination	3	0.675942	0.534	0.077	Biological Process	GO:0009856	pollination	0.209554	0.675942	0	0	3	39
GO:0009875 pollen-pistil interaction	3	0.675942	0.534	0.077	Biological Process	GO:0009875	pollen-pistil interaction	0.209554	0.675942	0	0	3	39
GO:0019427 acetyl-CoA biosynthetic process from acetate	3	0.675942	0.534	0.077	Biological Process	GO:0019427	acetyl-CoA biosynthetic process from acetate	0.209554	0.675942	0	0	3	39
GO:0044706 multi-multicellular organism process	3	0.675942	0.534	0.077	Biological Process	GO:0044706	multi-multicellular organism process	0.209554	0.675942	0	0	3	39
GO:0048544 recognition of pollen	3	0.675942	0.534	0.077	Biological Process	GO:0048544	recognition of pollen	0.209554	0.675942	0	0	3	39
GO:0032940 secretion by cell	26	0.675942	4.626	0.048	Biological Process	GO:0032940	secretion by cell	0.216588	0.675942	0	0	26	543
GO:0033103 protein secretion by the type VI secretion system	4	0.675942	0.712	0.068	Biological Process	GO:0033103	protein secretion by the type VI secretion system	0.21692	0.675942	0	0	4	59
GO:0009312 oligosaccharide biosynthetic process	9	0.675942	1.601	0.055	Biological Process	GO:0009312	oligosaccharide biosynthetic process	0.217339	0.675942	0	0	9	163
GO:0007268 chemical synaptic transmission	1	0.675942	0.178	0.167	Biological Process	GO:0007268	chemical synaptic transmission	0.220042	0.675942	0	0	1	6
GO:0007338 single fertilization	1	0.675942	0.178	0.167	Biological Process	GO:0007338	single fertilization	0.220042	0.675942	0	0	1	6
GO:0009566 fertilization	1	0.675942	0.178	0.167	Biological Process	GO:0009566	fertilization	0.220042	0.675942	0	0	1	6
GO:0010207 photosystem II assembly	1	0.675942	0.178	0.167	Biological Process	GO:0010207	photosystem II assembly	0.220042	0.675942	0	0	1	6
GO:0015780 nucleotide-sugar transmembrane transport	1	0.675942	0.178	0.167	Biological Process	GO:0015780	nucleotide-sugar transmembrane transport	0.220042	0.675942	0	0	1	6
GO:0019236 response to pheromone	1	0.675942	0.178	0.167	Biological Process	GO:0019236	response to pheromone	0.220042	0.675942	0	0	1	6
GO:0019568 arabinose catabolic process	1	0.675942	0.178	0.167	Biological Process	GO:0019568	arabinose catabolic process	0.220042	0.675942	0	0	1	6
GO:0044000 movement in host	1	0.675942	0.178	0.167	Biological Process	GO:0044000	movement in host	0.220042	0.675942	0	0	1	6
GO:0046654 tetrahydrofolate biosynthetic process	1	0.675942	0.178	0.167	Biological Process	GO:0046654	tetrahydrofolate biosynthetic process	0.220042	0.675942	0	0	1	6
GO:0046739 transport of virus in multicellular host	1	0.675942	0.178	0.167	Biological Process	GO:0046739	transport of virus in multicellular host	0.220042	0.675942	0	0	1	6
GO:0046740 transport of virus in host, cell to cell	1	0.675942	0.178	0.167	Biological Process	GO:0046740	transport of virus in host, cell to cell	0.220042	0.675942	0	0	1	6
GO:0071985 multivesicular body sorting pathway	1	0.675942	0.178	0.167	Biological Process	GO:0071985	multivesicular body sorting pathway	0.220042	0.675942	0	0	1	6
GO:0090345 cellular organohalogen metabolic process	1	0.675942	0.178	0.167	Biological Process	GO:0090345	cellular organohalogen metabolic process	0.220042	0.675942	0	0	1	6
GO:0090346 cellular organofluorine metabolic process	1	0.675942	0.178	0.167	Biological Process	GO:0090346	cellular organofluorine metabolic process	0.220042	0.675942	0	0	1	6
GO:0090481 pyrimidine nucleotide-sugar transmembrane transport	1	0.675942	0.178	0.167	Biological Process	GO:0090481	pyrimidine nucleotide-sugar transmembrane transport	0.220042	0.675942	0	0	1	6
GO:0098916 anterograde trans-synaptic signaling	1	0.675942	0.178	0.167	Biological Process	GO:0098916	anterograde trans-synaptic signaling	0.220042	0.675942	0	0	1	6
GO:0099536 synaptic signaling	1	0.675942	0.178	0.167	Biological Process	GO:0099536	synaptic signaling	0.220042	0.675942	0	0	1	6
GO:0099537 trans-synaptic signaling	1	0.675942	0.178	0.167	Biological Process	GO:0099537	trans-synaptic signaling	0.220042	0.675942	0	0	1	6
GO:1902586 multi-organism intercellular transport	1	0.675942	0.178	0.167	Biological Process	GO:1902586	multi-organism intercellular transport	0.220042	0.675942	0	0	1	6
GO:0045454 cell redox homeostasis	6	0.675942	1.068	0.06	Biological Process	GO:0045454	cell redox homeostasis	0.220052	0.675942	0	0	6	100
GO:0008037 cell recognition	3	0.675942	0.534	0.075	Biological Process	GO:0008037	cell recognition	0.220251	0.675942	0	0	3	40
GO:0009877 nodulation	2	0.678295	0.356	0.091	Biological Process	GO:0009877	nodulation	0.223831	0.678295	0	0	2	22
GO:0016259 selenocysteine metabolic process	2	0.678295	0.356	0.091	Biological Process	GO:0016259	selenocysteine metabolic process	0.223831	0.678295	0	0	2	22
GO:0016260 selenocysteine biosynthetic process	2	0.678295	0.356	0.091	Biological Process	GO:0016260	selenocysteine biosynthetic process	0.223831	0.678295	0	0	2	22
GO:0046903 secretion	26	0.678295	4.626	0.048	Biological Process	GO:0046903	secretion	0.224813	0.678295	0	0	26	546
GO:0019222 regulation of metabolic process	89	0.678295	15.836	0.044	Biological Process	GO:0019222	regulation of metabolic process	0.225158	0.678295	0	0	89	2030
GO:0015009 corrin metabolic process	4	0.678295	0.712	0.067	Biological Process	GO:0015009	corrin metabolic process	0.22559	0.678295	0	0	4	60
GO:0046140 corrin biosynthetic process	4	0.678295	0.712	0.067	Biological Process	GO:0046140	corrin biosynthetic process	0.22559	0.678295	0	0	4	60
GO:1901160 primary amino compound metabolic process	4	0.678295	0.712	0.067	Biological Process	GO:1901160	primary amino compound metabolic process	0.22559	0.678295	0	0	4	60
GO:1901161 primary amino compound catabolic process	4	0.678295	0.712	0.067	Biological Process	GO:1901161	primary amino compound catabolic process	0.22559	0.678295	0	0	4	60
GO:0002949 tRNA threonylcarbamoyladenosine modification	6	0.678361	1.068	0.059	Biological Process	GO:0002949	tRNA threonylcarbamoyladenosine modification	0.226628	0.678361	0	0	6	101
GO:0070525 tRNA threonylcarbamoyladenosine metabolic process	6	0.678361	1.068	0.059	Biological Process	GO:0070525	tRNA threonylcarbamoyladenosine metabolic process	0.226628	0.678361	0	0	6	101
GO:0000794 condensed nuclear chromosome	2	0.679954	0.76	0.133	Cellular Component	GO:0000794	condensed nuclear chromosome	0.104642	0.679954	0	0	2	15
GO:0030288 outer membrane-bounded periplasmic space	5	0.679954	1.901	0.074	Cellular Component	GO:0030288	outer membrane-bounded periplasmic space	0.106659	0.679954	0	0	5	68
GO:0015833 peptide transport	10	0.681262	1.779	0.053	Biological Process	GO:0015833	peptide transport	0.228874	0.681262	0	0	10	187
GO:0009237 siderophore metabolic process	3	0.681262	0.534	0.073	Biological Process	GO:0009237	siderophore metabolic process	0.231054	0.681262	0	0	3	41
GO:0019290 siderophore biosynthetic process	3	0.681262	0.534	0.073	Biological Process	GO:0019290	siderophore biosynthetic process	0.231054	0.681262	0	0	3	41
GO:0042399 ectoine metabolic process	3	0.681262	0.534	0.073	Biological Process	GO:0042399	ectoine metabolic process	0.231054	0.681262	0	0	3	41
GO:0006325 chromatin organization	5	0.681262	0.89	0.062	Biological Process	GO:0006325	chromatin organization	0.23168	0.681262	0	0	5	81
GO:0009226 nucleotide-sugar biosynthetic process	5	0.681262	0.89	0.062	Biological Process	GO:0009226	nucleotide-sugar biosynthetic process	0.23168	0.681262	0	0	5	81
GO:0009240 isopentenyl diphosphate biosynthetic process	5	0.681262	0.89	0.062	Biological Process	GO:0009240	isopentenyl diphosphate biosynthetic process	0.23168	0.681262	0	0	5	81
GO:0046490 isopentenyl diphosphate metabolic process	5	0.681262	0.89	0.062	Biological Process	GO:0046490	isopentenyl diphosphate metabolic process	0.23168	0.681262	0	0	5	81
GO:0050997 quaternary ammonium group binding	3	0.681971	0.432	0.088	Molecular Function	GO:0050997	quaternary ammonium group binding	0.157709	0.681971	0	0	3	34
GO:0016634 oxidoreductase activity, acting on the CH-CH group of donors, oxygen as acceptor	4	0.681971	0.576	0.077	Molecular Function	GO:0016634	oxidoreductase activity, acting on the CH-CH group of donors, oxygen as acceptor	0.15872	0.681971	0	0	4	52
GO:0004837 tyrosine decarboxylase activity	2	0.681971	0.288	0.111	Molecular Function	GO:0004837	tyrosine decarboxylase activity	0.16387	0.681971	0	0	2	18
GO:0043225 ATPase-coupled inorganic anion transmembrane transporter activity	8	0.681971	1.153	0.061	Molecular Function	GO:0043225	ATPase-coupled inorganic anion transmembrane transporter activity	0.167158	0.681971	0	0	8	132
GO:0004385 guanylate kinase activity	3	0.681971	0.432	0.086	Molecular Function	GO:0004385	guanylate kinase activity	0.16764	0.681971	0	0	3	35
GO:0004400 histidinol-phosphate transaminase activity	3	0.681971	0.432	0.086	Molecular Function	GO:0004400	histidinol-phosphate transaminase activity	0.16764	0.681971	0	0	3	35
GO:0016453 C-acetyltransferase activity	3	0.681971	0.432	0.086	Molecular Function	GO:0016453	C-acetyltransferase activity	0.16764	0.681971	0	0	3	35
GO:0034212 peptide N-acetyltransferase activity	3	0.681971	0.432	0.086	Molecular Function	GO:0034212	peptide N-acetyltransferase activity	0.16764	0.681971	0	0	3	35
GO:0008080 N-acetyltransferase activity	5	0.681971	0.72	0.068	Molecular Function	GO:0008080	N-acetyltransferase activity	0.173546	0.681971	0	0	5	73
GO:0008460 dTDP-glucose 4,6-dehydratase activity	4	0.681971	0.576	0.074	Molecular Function	GO:0008460	dTDP-glucose 4,6-dehydratase activity	0.174547	0.681971	0	0	4	54
GO:0016630 protochlorophyllide reductase activity	4	0.681971	0.576	0.074	Molecular Function	GO:0016630	protochlorophyllide reductase activity	0.174547	0.681971	0	0	4	54
GO:0016408 C-acyltransferase activity	3	0.681971	0.432	0.083	Molecular Function	GO:0016408	C-acyltransferase activity	0.177747	0.681971	0	0	3	36
GO:0016641 oxidoreductase activity, acting on the CH-NH2 group of donors, oxygen as acceptor	3	0.681971	0.432	0.083	Molecular Function	GO:0016641	oxidoreductase activity, acting on the CH-NH2 group of donors, oxygen as acceptor	0.177747	0.681971	0	0	3	36
GO:0030729 acetoacetate-CoA ligase activity	3	0.681971	0.432	0.083	Molecular Function	GO:0030729	acetoacetate-CoA ligase activity	0.177747	0.681971	0	0	3	36
GO:0048472 threonine-phosphate decarboxylase activity	3	0.681971	0.432	0.083	Molecular Function	GO:0048472	threonine-phosphate decarboxylase activity	0.177747	0.681971	0	0	3	36
GO:0050451 CoA-disulfide reductase activity	3	0.681971	0.432	0.083	Molecular Function	GO:0050451	CoA-disulfide reductase activity	0.177747	0.681971	0	0	3	36
GO:0003842 1-pyrroline-5-carboxylate dehydrogenase activity	2	0.681971	0.288	0.105	Molecular Function	GO:0003842	1-pyrroline-5-carboxylate dehydrogenase activity	0.178497	0.681971	0	0	2	19
GO:0016877 ligase activity, forming carbon-sulfur bonds	6	0.681971	0.865	0.064	Molecular Function	GO:0016877	ligase activity, forming carbon-sulfur bonds	0.181359	0.681971	0	0	6	94
GO:0004043 L-aminoadipate-semialdehyde dehydrogenase activity	4	0.681971	0.576	0.073	Molecular Function	GO:0004043	L-aminoadipate-semialdehyde dehydrogenase activity	0.182656	0.681971	0	0	4	55
GO:0008689 3-demethylubiquinone-9 3-O-methyltransferase activity	4	0.681971	0.576	0.073	Molecular Function	GO:0008689	3-demethylubiquinone-9 3-O-methyltransferase activity	0.182656	0.681971	0	0	4	55
GO:0061542 3-demethylubiquinol-n 3-O-methyltransferase activity	4	0.681971	0.576	0.073	Molecular Function	GO:0061542	3-demethylubiquinol-n 3-O-methyltransferase activity	0.182656	0.681971	0	0	4	55
GO:0001671 ATPase activator activity	1	0.681971	0.144	0.2	Molecular Function	GO:0001671	ATPase activator activity	0.186797	0.681971	0	0	1	5
GO:0003933 GTP cyclohydrolase activity	1	0.681971	0.144	0.2	Molecular Function	GO:0003933	GTP cyclohydrolase activity	0.186797	0.681971	0	0	1	5
GO:0003991 acetylglutamate kinase activity	1	0.681971	0.144	0.2	Molecular Function	GO:0003991	acetylglutamate kinase activity	0.186797	0.681971	0	0	1	5
GO:0004655 porphobilinogen synthase activity	1	0.681971	0.144	0.2	Molecular Function	GO:0004655	porphobilinogen synthase activity	0.186797	0.681971	0	0	1	5
GO:0004853 uroporphyrinogen decarboxylase activity	1	0.681971	0.144	0.2	Molecular Function	GO:0004853	uroporphyrinogen decarboxylase activity	0.186797	0.681971	0	0	1	5
GO:0005496 steroid binding	1	0.681971	0.144	0.2	Molecular Function	GO:0005496	steroid binding	0.186797	0.681971	0	0	1	5
GO:0008131 primary amine oxidase activity	1	0.681971	0.144	0.2	Molecular Function	GO:0008131	primary amine oxidase activity	0.186797	0.681971	0	0	1	5
GO:0008737 L-fuculokinase activity	1	0.681971	0.144	0.2	Molecular Function	GO:0008737	L-fuculokinase activity	0.186797	0.681971	0	0	1	5
GO:0016743 carboxyl- or carbamoyltransferase activity	1	0.681971	0.144	0.2	Molecular Function	GO:0016743	carboxyl- or carbamoyltransferase activity	0.186797	0.681971	0	0	1	5
GO:0043178 alcohol binding	1	0.681971	0.144	0.2	Molecular Function	GO:0043178	alcohol binding	0.186797	0.681971	0	0	1	5
GO:0015103 inorganic anion transmembrane transporter activity	12	0.681971	1.729	0.054	Molecular Function	GO:0015103	inorganic anion transmembrane transporter activity	0.186937	0.681971	0	0	12	221
GO:0004176 ATP-dependent peptidase activity	8	0.681971	1.153	0.058	Molecular Function	GO:0004176	ATP-dependent peptidase activity	0.192098	0.681971	0	0	8	137
GO:0003697 single-stranded DNA binding	3	0.681971	0.432	0.079	Molecular Function	GO:0003697	single-stranded DNA binding	0.198433	0.681971	0	0	3	38
GO:0016744 transketolase or transaldolase activity	3	0.681971	0.432	0.079	Molecular Function	GO:0016744	transketolase or transaldolase activity	0.198433	0.681971	0	0	3	38
GO:0051087 chaperone binding	3	0.681971	0.432	0.079	Molecular Function	GO:0051087	chaperone binding	0.198433	0.681971	0	0	3	38
GO:0004601 peroxidase activity	6	0.681971	0.865	0.062	Molecular Function	GO:0004601	peroxidase activity	0.199953	0.681971	0	0	6	97
GO:0016614 oxidoreductase activity, acting on CH-OH group of donors	23	0.681971	3.314	0.049	Molecular Function	GO:0016614	oxidoreductase activity, acting on CH-OH group of donors	0.202364	0.681971	0	0	23	470
GO:0003938 IMP dehydrogenase activity	2	0.681971	0.288	0.095	Molecular Function	GO:0003938	IMP dehydrogenase activity	0.208276	0.681971	0	0	2	21
GO:0004413 homoserine kinase activity	2	0.681971	0.288	0.095	Molecular Function	GO:0004413	homoserine kinase activity	0.208276	0.681971	0	0	2	21
GO:0004764 shikimate 3-dehydrogenase (NADP+) activity	2	0.681971	0.288	0.095	Molecular Function	GO:0004764	shikimate 3-dehydrogenase (NADP+) activity	0.208276	0.681971	0	0	2	21
GO:0016869 intramolecular transferase activity, transferring amino groups	2	0.681971	0.288	0.095	Molecular Function	GO:0016869	intramolecular transferase activity, transferring amino groups	0.208276	0.681971	0	0	2	21
GO:0008483 transaminase activity	5	0.681971	0.72	0.064	Molecular Function	GO:0008483	transaminase activity	0.208734	0.681971	0	0	5	78
GO:0016769 transferase activity, transferring nitrogenous groups	5	0.681971	0.72	0.064	Molecular Function	GO:0016769	transferase activity, transferring nitrogenous groups	0.208734	0.681971	0	0	5	78
GO:0003987 acetate-CoA ligase activity	3	0.681971	0.432	0.077	Molecular Function	GO:0003987	acetate-CoA ligase activity	0.208984	0.681971	0	0	3	39
GO:0050218 propionate-CoA ligase activity	3	0.681971	0.432	0.077	Molecular Function	GO:0050218	propionate-CoA ligase activity	0.208984	0.681971	0	0	3	39
GO:0046914 transition metal ion binding	99	0.681971	14.265	0.044	Molecular Function	GO:0046914	transition metal ion binding	0.211491	0.681971	0	0	99	2260
GO:0015415 ATPase-coupled phosphate ion transmembrane transporter activity	7	0.681971	1.009	0.058	Molecular Function	GO:0015415	ATPase-coupled phosphate ion transmembrane transporter activity	0.213768	0.681971	0	0	7	120
GO:0015333 peptide:proton symporter activity	4	0.681971	0.576	0.068	Molecular Function	GO:0015333	peptide:proton symporter activity	0.216237	0.681971	0	0	4	59
GO:0004362 glutathione-disulfide reductase (NADPH) activity	3	0.681971	0.432	0.075	Molecular Function	GO:0004362	glutathione-disulfide reductase (NADPH) activity	0.219656	0.681971	0	0	3	40
GO:0008668 (2,3-dihydroxybenzoyl)adenylate synthase activity	3	0.681971	0.432	0.075	Molecular Function	GO:0008668	(2,3-dihydroxybenzoyl)adenylate synthase activity	0.219656	0.681971	0	0	3	40
GO:0015038 glutathione disulfide oxidoreductase activity	3	0.681971	0.432	0.075	Molecular Function	GO:0015038	glutathione disulfide oxidoreductase activity	0.219656	0.681971	0	0	3	40
GO:0001883 purine nucleoside binding	1	0.681971	0.144	0.167	Molecular Function	GO:0001883	purine nucleoside binding	0.219746	0.681971	0	0	1	6
GO:0003849 3-deoxy-7-phosphoheptulonate synthase activity	1	0.681971	0.144	0.167	Molecular Function	GO:0003849	3-deoxy-7-phosphoheptulonate synthase activity	0.219746	0.681971	0	0	1	6
GO:0003997 acyl-CoA oxidase activity	1	0.681971	0.144	0.167	Molecular Function	GO:0003997	acyl-CoA oxidase activity	0.219746	0.681971	0	0	1	6
GO:0004072 aspartate kinase activity	1	0.681971	0.144	0.167	Molecular Function	GO:0004072	aspartate kinase activity	0.219746	0.681971	0	0	1	6
GO:0004076 biotin synthase activity	1	0.681971	0.144	0.167	Molecular Function	GO:0004076	biotin synthase activity	0.219746	0.681971	0	0	1	6
GO:0004797 thymidine kinase activity	1	0.681971	0.144	0.167	Molecular Function	GO:0004797	thymidine kinase activity	0.219746	0.681971	0	0	1	6
GO:0005338 nucleotide-sugar transmembrane transporter activity	1	0.681971	0.144	0.167	Molecular Function	GO:0005338	nucleotide-sugar transmembrane transporter activity	0.219746	0.681971	0	0	1	6
GO:0008061 chitin binding	1	0.681971	0.144	0.167	Molecular Function	GO:0008061	chitin binding	0.219746	0.681971	0	0	1	6
GO:0008107 galactoside 2-alpha-L-fucosyltransferase activity	1	0.681971	0.144	0.167	Molecular Function	GO:0008107	galactoside 2-alpha-L-fucosyltransferase activity	0.219746	0.681971	0	0	1	6
GO:0008725 DNA-3-methyladenine glycosylase activity	1	0.681971	0.144	0.167	Molecular Function	GO:0008725	DNA-3-methyladenine glycosylase activity	0.219746	0.681971	0	0	1	6
GO:0008836 diaminopimelate decarboxylase activity	1	0.681971	0.144	0.167	Molecular Function	GO:0008836	diaminopimelate decarboxylase activity	0.219746	0.681971	0	0	1	6
GO:0008964 phosphoenolpyruvate carboxylase activity	1	0.681971	0.144	0.167	Molecular Function	GO:0008964	phosphoenolpyruvate carboxylase activity	0.219746	0.681971	0	0	1	6
GO:0008982 protein-N(PI)-phosphohistidine-sugar phosphotransferase activity	1	0.681971	0.144	0.167	Molecular Function	GO:0008982	protein-N(PI)-phosphohistidine-sugar phosphotransferase activity	0.219746	0.681971	0	0	1	6
GO:0010277 chlorophyllide a oxygenase [overall] activity	1	0.681971	0.144	0.167	Molecular Function	GO:0010277	chlorophyllide a oxygenase [overall] activity	0.219746	0.681971	0	0	1	6
GO:0015165 pyrimidine nucleotide-sugar transmembrane transporter activity	1	0.681971	0.144	0.167	Molecular Function	GO:0015165	pyrimidine nucleotide-sugar transmembrane transporter activity	0.219746	0.681971	0	0	1	6
GO:0016706 2-oxoglutarate-dependent dioxygenase activity	1	0.681971	0.144	0.167	Molecular Function	GO:0016706	2-oxoglutarate-dependent dioxygenase activity	0.219746	0.681971	0	0	1	6
GO:0016708 oxidoreductase activity, acting on paired donors, with incorporation or reduction of molecular oxygen, NAD(P)H as one donor, and incorporation of two atoms of oxygen into one donor	1	0.681971	0.144	0.167	Molecular Function	GO:0016708	oxidoreductase activity, acting on paired donors, with incorporation or reduction of molecular oxygen, NAD(P)H as one donor, and incorporation of two atoms of oxygen into one donor	0.219746	0.681971	0	0	1	6
GO:0018618 anthranilate 1,2-dioxygenase (deaminating, decarboxylating) activity	1	0.681971	0.144	0.167	Molecular Function	GO:0018618	anthranilate 1,2-dioxygenase (deaminating, decarboxylating) activity	0.219746	0.681971	0	0	1	6
GO:0019136 deoxynucleoside kinase activity	1	0.681971	0.144	0.167	Molecular Function	GO:0019136	deoxynucleoside kinase activity	0.219746	0.681971	0	0	1	6
GO:0031127 alpha-(1,2)-fucosyltransferase activity	1	0.681971	0.144	0.167	Molecular Function	GO:0031127	alpha-(1,2)-fucosyltransferase activity	0.219746	0.681971	0	0	1	6
GO:0032549 ribonucleoside binding	1	0.681971	0.144	0.167	Molecular Function	GO:0032549	ribonucleoside binding	0.219746	0.681971	0	0	1	6
GO:0032550 purine ribonucleoside binding	1	0.681971	0.144	0.167	Molecular Function	GO:0032550	purine ribonucleoside binding	0.219746	0.681971	0	0	1	6
GO:0033806 fluorothreonine transaldolase activity	1	0.681971	0.144	0.167	Molecular Function	GO:0033806	fluorothreonine transaldolase activity	0.219746	0.681971	0	0	1	6
GO:0043733 DNA-3-methylbase glycosylase activity	1	0.681971	0.144	0.167	Molecular Function	GO:0043733	DNA-3-methylbase glycosylase activity	0.219746	0.681971	0	0	1	6
GO:0098552 side of membrane	12	0.684648	4.563	0.055	Cellular Component	GO:0098552	side of membrane	0.110081	0.684648	0	0	12	218
GO:0016851 magnesium chelatase activity	2	0.684799	0.288	0.091	Molecular Function	GO:0016851	magnesium chelatase activity	0.223354	0.684799	0	0	2	22
GO:0051537 2 iron, 2 sulfur cluster binding	2	0.684799	0.288	0.091	Molecular Function	GO:0051537	2 iron, 2 sulfur cluster binding	0.223354	0.684799	0	0	2	22
GO:0003756 protein disulfide isomerase activity	4	0.684799	0.576	0.067	Molecular Function	GO:0003756	protein disulfide isomerase activity	0.224884	0.684799	0	0	4	60
GO:0016864 intramolecular oxidoreductase activity, transposing S-S bonds	4	0.684799	0.576	0.067	Molecular Function	GO:0016864	intramolecular oxidoreductase activity, transposing S-S bonds	0.224884	0.684799	0	0	4	60
GO:0046025 precorrin-6Y C5,15-methyltransferase (decarboxylating) activity	4	0.684799	0.576	0.067	Molecular Function	GO:0046025	precorrin-6Y C5,15-methyltransferase (decarboxylating) activity	0.224884	0.684799	0	0	4	60
GO:0016668 oxidoreductase activity, acting on a sulfur group of donors, NAD(P) as acceptor	6	0.684908	0.865	0.059	Molecular Function	GO:0016668	oxidoreductase activity, acting on a sulfur group of donors, NAD(P) as acceptor	0.225766	0.684908	0	0	6	101
GO:0006768 biotin metabolic process	11	0.684976	1.957	0.052	Biological Process	GO:0006768	biotin metabolic process	0.233969	0.684976	0	0	11	210
GO:0009102 biotin biosynthetic process	11	0.684976	1.957	0.052	Biological Process	GO:0009102	biotin biosynthetic process	0.233969	0.684976	0	0	11	210
GO:0019751 polyol metabolic process	9	0.688934	1.601	0.054	Biological Process	GO:0019751	polyol metabolic process	0.237798	0.688934	0	0	9	167
GO:0009099 valine biosynthetic process	2	0.688934	0.356	0.087	Biological Process	GO:0009099	valine biosynthetic process	0.239014	0.688934	0	0	2	23
GO:0009267 cellular response to starvation	2	0.688934	0.356	0.087	Biological Process	GO:0009267	cellular response to starvation	0.239014	0.688934	0	0	2	23
GO:0031667 response to nutrient levels	2	0.688934	0.356	0.087	Biological Process	GO:0031667	response to nutrient levels	0.239014	0.688934	0	0	2	23
GO:0031669 cellular response to nutrient levels	2	0.688934	0.356	0.087	Biological Process	GO:0031669	cellular response to nutrient levels	0.239014	0.688934	0	0	2	23
GO:0042594 response to starvation	2	0.688934	0.356	0.087	Biological Process	GO:0042594	response to starvation	0.239014	0.688934	0	0	2	23
GO:0009225 nucleotide-sugar metabolic process	5	0.688934	0.89	0.061	Biological Process	GO:0009225	nucleotide-sugar metabolic process	0.239228	0.688934	0	0	5	82
GO:0009235 cobalamin metabolic process	6	0.688934	1.068	0.058	Biological Process	GO:0009235	cobalamin metabolic process	0.239966	0.688934	0	0	6	103
GO:0009236 cobalamin biosynthetic process	6	0.688934	1.068	0.058	Biological Process	GO:0009236	cobalamin biosynthetic process	0.239966	0.688934	0	0	6	103
GO:0030243 cellulose metabolic process	3	0.693147	0.534	0.071	Biological Process	GO:0030243	cellulose metabolic process	0.241953	0.693147	0	0	3	42
GO:0004127 cytidylate kinase activity	3	0.693878	0.432	0.073	Molecular Function	GO:0004127	cytidylate kinase activity	0.230436	0.693878	0	0	3	41
GO:0008756 o-succinylbenzoate-CoA ligase activity	3	0.693878	0.432	0.073	Molecular Function	GO:0008756	o-succinylbenzoate-CoA ligase activity	0.230436	0.693878	0	0	3	41
GO:0015689 molybdate ion transport	7	0.695525	1.246	0.056	Biological Process	GO:0015689	molybdate ion transport	0.250823	0.695525	0	0	7	126
GO:0019748 secondary metabolic process	7	0.695525	1.246	0.056	Biological Process	GO:0019748	secondary metabolic process	0.250823	0.695525	0	0	7	126
GO:0005988 lactose metabolic process	1	0.695525	0.178	0.143	Biological Process	GO:0005988	lactose metabolic process	0.251696	0.695525	0	0	1	7
GO:0005990 lactose catabolic process	1	0.695525	0.178	0.143	Biological Process	GO:0005990	lactose catabolic process	0.251696	0.695525	0	0	1	7
GO:0006541 glutamine metabolic process	1	0.695525	0.178	0.143	Biological Process	GO:0006541	glutamine metabolic process	0.251696	0.695525	0	0	1	7
GO:0006542 glutamine biosynthetic process	1	0.695525	0.178	0.143	Biological Process	GO:0006542	glutamine biosynthetic process	0.251696	0.695525	0	0	1	7
GO:0009052 pentose-phosphate shunt, non-oxidative branch	1	0.695525	0.178	0.143	Biological Process	GO:0009052	pentose-phosphate shunt, non-oxidative branch	0.251696	0.695525	0	0	1	7
GO:0009255 Entner-Doudoroff pathway through 6-phosphogluconate	1	0.695525	0.178	0.143	Biological Process	GO:0009255	Entner-Doudoroff pathway through 6-phosphogluconate	0.251696	0.695525	0	0	1	7
GO:0009755 hormone-mediated signaling pathway	1	0.695525	0.178	0.143	Biological Process	GO:0009755	hormone-mediated signaling pathway	0.251696	0.695525	0	0	1	7
GO:0015794 glycerol-3-phosphate transmembrane transport	1	0.695525	0.178	0.143	Biological Process	GO:0015794	glycerol-3-phosphate transmembrane transport	0.251696	0.695525	0	0	1	7
GO:0019566 arabinose metabolic process	1	0.695525	0.178	0.143	Biological Process	GO:0019566	arabinose metabolic process	0.251696	0.695525	0	0	1	7
GO:0032870 cellular response to hormone stimulus	1	0.695525	0.178	0.143	Biological Process	GO:0032870	cellular response to hormone stimulus	0.251696	0.695525	0	0	1	7
GO:0045927 positive regulation of growth	1	0.695525	0.178	0.143	Biological Process	GO:0045927	positive regulation of growth	0.251696	0.695525	0	0	1	7
GO:0046653 tetrahydrofolate metabolic process	1	0.695525	0.178	0.143	Biological Process	GO:0046653	tetrahydrofolate metabolic process	0.251696	0.695525	0	0	1	7
GO:0061678 Entner-Doudoroff pathway	1	0.695525	0.178	0.143	Biological Process	GO:0061678	Entner-Doudoroff pathway	0.251696	0.695525	0	0	1	7
GO:0071495 cellular response to endogenous stimulus	1	0.695525	0.178	0.143	Biological Process	GO:0071495	cellular response to endogenous stimulus	0.251696	0.695525	0	0	1	7
GO:0009628 response to abiotic stimulus	8	0.695525	1.423	0.054	Biological Process	GO:0009628	response to abiotic stimulus	0.252865	0.695525	0	0	8	148
GO:0019350 teichoic acid biosynthetic process	3	0.695525	0.534	0.07	Biological Process	GO:0019350	teichoic acid biosynthetic process	0.252932	0.695525	0	0	3	43
GO:0046374 teichoic acid metabolic process	3	0.695525	0.534	0.07	Biological Process	GO:0046374	teichoic acid metabolic process	0.252932	0.695525	0	0	3	43
GO:0006531 aspartate metabolic process	2	0.695525	0.356	0.083	Biological Process	GO:0006531	aspartate metabolic process	0.254244	0.695525	0	0	2	24
GO:0009313 oligosaccharide catabolic process	2	0.695525	0.356	0.083	Biological Process	GO:0009313	oligosaccharide catabolic process	0.254244	0.695525	0	0	2	24
GO:0046352 disaccharide catabolic process	2	0.695525	0.356	0.083	Biological Process	GO:0046352	disaccharide catabolic process	0.254244	0.695525	0	0	2	24
GO:1901618 organic hydroxy compound transmembrane transporter activity	7	0.69664	1.009	0.056	Molecular Function	GO:1901618	organic hydroxy compound transmembrane transporter activity	0.23759	0.69664	0	0	7	124
GO:0004738 pyruvate dehydrogenase activity	2	0.69664	0.288	0.087	Molecular Function	GO:0004738	pyruvate dehydrogenase activity	0.23851	0.69664	0	0	2	23
GO:0051002 ligase activity, forming nitrogen-metal bonds	2	0.69664	0.288	0.087	Molecular Function	GO:0051002	ligase activity, forming nitrogen-metal bonds	0.23851	0.69664	0	0	2	23
GO:0051003 ligase activity, forming nitrogen-metal bonds, forming coordination complexes	2	0.69664	0.288	0.087	Molecular Function	GO:0051003	ligase activity, forming nitrogen-metal bonds, forming coordination complexes	0.23851	0.69664	0	0	2	23
GO:0005507 copper ion binding	6	0.69664	0.865	0.058	Molecular Function	GO:0005507	copper ion binding	0.245795	0.69664	0	0	6	104
GO:0015098 molybdate ion transmembrane transporter activity	7	0.69664	1.009	0.056	Molecular Function	GO:0015098	molybdate ion transmembrane transporter activity	0.249814	0.69664	0	0	7	126
GO:0042802 identical protein binding	7	0.69664	1.009	0.056	Molecular Function	GO:0042802	identical protein binding	0.249814	0.69664	0	0	7	126
GO:0001882 nucleoside binding	1	0.69664	0.144	0.143	Molecular Function	GO:0001882	nucleoside binding	0.251363	0.69664	0	0	1	7
GO:0004089 carbonate dehydratase activity	1	0.69664	0.144	0.143	Molecular Function	GO:0004089	carbonate dehydratase activity	0.251363	0.69664	0	0	1	7
GO:0004349 glutamate 5-kinase activity	1	0.69664	0.144	0.143	Molecular Function	GO:0004349	glutamate 5-kinase activity	0.251363	0.69664	0	0	1	7
GO:0004470 malic enzyme activity	1	0.69664	0.144	0.143	Molecular Function	GO:0004470	malic enzyme activity	0.251363	0.69664	0	0	1	7
GO:0004591 oxoglutarate dehydrogenase (succinyl-transferring) activity	1	0.69664	0.144	0.143	Molecular Function	GO:0004591	oxoglutarate dehydrogenase (succinyl-transferring) activity	0.251363	0.69664	0	0	1	7
GO:0004595 pantetheine-phosphate adenylyltransferase activity	1	0.69664	0.144	0.143	Molecular Function	GO:0004595	pantetheine-phosphate adenylyltransferase activity	0.251363	0.69664	0	0	1	7
GO:0008508 bile acid:sodium symporter activity	1	0.69664	0.144	0.143	Molecular Function	GO:0008508	bile acid:sodium symporter activity	0.251363	0.69664	0	0	1	7
GO:0008792 arginine decarboxylase activity	1	0.69664	0.144	0.143	Molecular Function	GO:0008792	arginine decarboxylase activity	0.251363	0.69664	0	0	1	7
GO:0015125 bile acid transmembrane transporter activity	1	0.69664	0.144	0.143	Molecular Function	GO:0015125	bile acid transmembrane transporter activity	0.251363	0.69664	0	0	1	7
GO:0015169 glycerol-3-phosphate transmembrane transporter activity	1	0.69664	0.144	0.143	Molecular Function	GO:0015169	glycerol-3-phosphate transmembrane transporter activity	0.251363	0.69664	0	0	1	7
GO:0016597 amino acid binding	1	0.69664	0.144	0.143	Molecular Function	GO:0016597	amino acid binding	0.251363	0.69664	0	0	1	7
GO:0017084 delta1-pyrroline-5-carboxylate synthetase activity	1	0.69664	0.144	0.143	Molecular Function	GO:0017084	delta1-pyrroline-5-carboxylate synthetase activity	0.251363	0.69664	0	0	1	7
GO:0033926 glycopeptide alpha-N-acetylgalactosaminidase activity	1	0.69664	0.144	0.143	Molecular Function	GO:0033926	glycopeptide alpha-N-acetylgalactosaminidase activity	0.251363	0.69664	0	0	1	7
GO:0050511 undecaprenyldiphospho-muramoylpentapeptide beta-N-acetylglucosaminyltransferase activity	1	0.69664	0.144	0.143	Molecular Function	GO:0050511	undecaprenyldiphospho-muramoylpentapeptide beta-N-acetylglucosaminyltransferase activity	0.251363	0.69664	0	0	1	7
GO:0140161 monocarboxylate:sodium symporter activity	1	0.69664	0.144	0.143	Molecular Function	GO:0140161	monocarboxylate:sodium symporter activity	0.251363	0.69664	0	0	1	7
GO:0047473 D-alanine [D-alanyl carrier protein] ligase activity	3	0.69664	0.432	0.07	Molecular Function	GO:0047473	D-alanine [D-alanyl carrier protein] ligase activity	0.252267	0.69664	0	0	3	43
GO:0004616 phosphogluconate dehydrogenase (decarboxylating) activity	2	0.69664	0.288	0.083	Molecular Function	GO:0004616	phosphogluconate dehydrogenase (decarboxylating) activity	0.253714	0.69664	0	0	2	24
GO:0009982 pseudouridine synthase activity	2	0.69664	0.288	0.083	Molecular Function	GO:0009982	pseudouridine synthase activity	0.253714	0.69664	0	0	2	24
GO:0047688 aspartate 4-decarboxylase activity	2	0.69664	0.288	0.083	Molecular Function	GO:0047688	aspartate 4-decarboxylase activity	0.253714	0.69664	0	0	2	24
GO:0006073 cellular glucan metabolic process	7	0.700267	1.246	0.055	Biological Process	GO:0006073	cellular glucan metabolic process	0.257027	0.700267	0	0	7	127
GO:0044042 glucan metabolic process	7	0.700267	1.246	0.055	Biological Process	GO:0044042	glucan metabolic process	0.257027	0.700267	0	0	7	127
GO:0000041 transition metal ion transport	15	0.70041	2.669	0.049	Biological Process	GO:0000041	transition metal ion transport	0.257604	0.70041	0	0	15	305
GO:0032040 small-subunit processome	2	0.701015	0.76	0.125	Cellular Component	GO:0032040	small-subunit processome	0.116778	0.701015	0	0	2	16
GO:0032993 protein-DNA complex	4	0.701015	1.521	0.078	Cellular Component	GO:0032993	protein-DNA complex	0.119226	0.701015	0	0	4	51
GO:0005576 extracellular region	16	0.701015	6.084	0.051	Cellular Component	GO:0005576	extracellular region	0.126019	0.701015	0	0	16	316
GO:0045240 dihydrolipoyl dehydrogenase complex	2	0.701015	0.76	0.118	Cellular Component	GO:0045240	dihydrolipoyl dehydrogenase complex	0.129246	0.701015	0	0	2	17
GO:0045252 oxoglutarate dehydrogenase complex	2	0.701015	0.76	0.118	Cellular Component	GO:0045252	oxoglutarate dehydrogenase complex	0.129246	0.701015	0	0	2	17
GO:0005618 cell wall	3	0.701015	1.141	0.086	Cellular Component	GO:0005618	cell wall	0.138622	0.701015	0	0	3	35
GO:0000813 ESCRT I complex	1	0.701015	0.38	0.25	Cellular Component	GO:0000813	ESCRT I complex	0.140203	0.701015	0	0	1	4
GO:0001518 voltage-gated sodium channel complex	1	0.701015	0.38	0.25	Cellular Component	GO:0001518	voltage-gated sodium channel complex	0.140203	0.701015	0	0	1	4
GO:0030896 checkpoint clamp complex	1	0.701015	0.38	0.25	Cellular Component	GO:0030896	checkpoint clamp complex	0.140203	0.701015	0	0	1	4
GO:0034706 sodium channel complex	1	0.701015	0.38	0.25	Cellular Component	GO:0034706	sodium channel complex	0.140203	0.701015	0	0	1	4
GO:0016616 oxidoreductase activity, acting on the CH-OH group of donors, NAD or NADP as acceptor	20	0.707519	2.882	0.048	Molecular Function	GO:0016616	oxidoreductase activity, acting on the CH-OH group of donors, NAD or NADP as acceptor	0.259238	0.707519	0	0	20	420
GO:0030246 carbohydrate binding	6	0.707519	0.865	0.057	Molecular Function	GO:0030246	carbohydrate binding	0.259423	0.707519	0	0	6	106
GO:0006739 NADP metabolic process	4	0.708405	0.712	0.062	Biological Process	GO:0006739	NADP metabolic process	0.261075	0.708405	0	0	4	64
GO:0015850 organic hydroxy compound transport	7	0.712332	1.246	0.055	Biological Process	GO:0015850	organic hydroxy compound transport	0.263275	0.712332	0	0	7	128
GO:0019725 cellular homeostasis	8	0.712332	1.423	0.053	Biological Process	GO:0019725	cellular homeostasis	0.264355	0.712332	0	0	8	150
GO:0044271 cellular nitrogen compound biosynthetic process	167	0.712332	29.715	0.042	Biological Process	GO:0044271	cellular nitrogen compound biosynthetic process	0.264744	0.712332	0	0	167	3943
GO:0071705 nitrogen compound transport	54	0.712332	9.609	0.044	Biological Process	GO:0071705	nitrogen compound transport	0.267188	0.712332	0	0	54	1220
GO:0006914 autophagy	2	0.712332	0.356	0.08	Biological Process	GO:0006914	autophagy	0.269494	0.712332	0	0	2	25
GO:0019877 diaminopimelate biosynthetic process	2	0.712332	0.356	0.08	Biological Process	GO:0019877	diaminopimelate biosynthetic process	0.269494	0.712332	0	0	2	25
GO:0061919 process utilizing autophagic mechanism	2	0.712332	0.356	0.08	Biological Process	GO:0061919	process utilizing autophagic mechanism	0.269494	0.712332	0	0	2	25
GO:0019634 organic phosphonate metabolic process	8	0.712332	1.423	0.053	Biological Process	GO:0019634	organic phosphonate metabolic process	0.270158	0.712332	0	0	8	151
GO:1901566 organonitrogen compound biosynthetic process	112	0.712332	19.929	0.043	Biological Process	GO:1901566	organonitrogen compound biosynthetic process	0.274683	0.712332	0	0	112	2616
GO:0030258 lipid modification	3	0.712332	0.534	0.067	Biological Process	GO:0030258	lipid modification	0.275089	0.712332	0	0	3	45
GO:0044238 primary metabolic process	382	0.712332	67.972	0.041	Biological Process	GO:0044238	primary metabolic process	0.275761	0.712332	0	0	382	9243
GO:0072594 establishment of protein localization to organelle	8	0.712332	1.423	0.053	Biological Process	GO:0072594	establishment of protein localization to organelle	0.275996	0.712332	0	0	8	152
GO:0044275 cellular carbohydrate catabolic process	5	0.712332	0.89	0.057	Biological Process	GO:0044275	cellular carbohydrate catabolic process	0.277877	0.712332	0	0	5	87
GO:0006544 glycine metabolic process	4	0.712332	0.712	0.061	Biological Process	GO:0006544	glycine metabolic process	0.279206	0.712332	0	0	4	66
GO:0000245 spliceosomal complex assembly	1	0.712332	0.178	0.125	Biological Process	GO:0000245	spliceosomal complex assembly	0.282067	0.712332	0	0	1	8
GO:0005982 starch metabolic process	1	0.712332	0.178	0.125	Biological Process	GO:0005982	starch metabolic process	0.282067	0.712332	0	0	1	8
GO:0005983 starch catabolic process	1	0.712332	0.178	0.125	Biological Process	GO:0005983	starch catabolic process	0.282067	0.712332	0	0	1	8
GO:0006274 DNA replication termination	1	0.712332	0.178	0.125	Biological Process	GO:0006274	DNA replication termination	0.282067	0.712332	0	0	1	8
GO:0006626 protein targeting to mitochondrion	1	0.712332	0.178	0.125	Biological Process	GO:0006626	protein targeting to mitochondrion	0.282067	0.712332	0	0	1	8
GO:0007409 axonogenesis	1	0.712332	0.178	0.125	Biological Process	GO:0007409	axonogenesis	0.282067	0.712332	0	0	1	8
GO:0007411 axon guidance	1	0.712332	0.178	0.125	Biological Process	GO:0007411	axon guidance	0.282067	0.712332	0	0	1	8
GO:0016197 endosomal transport	1	0.712332	0.178	0.125	Biological Process	GO:0016197	endosomal transport	0.282067	0.712332	0	0	1	8
GO:0030150 protein import into mitochondrial matrix	1	0.712332	0.178	0.125	Biological Process	GO:0030150	protein import into mitochondrial matrix	0.282067	0.712332	0	0	1	8
GO:0032989 cellular component morphogenesis	1	0.712332	0.178	0.125	Biological Process	GO:0032989	cellular component morphogenesis	0.282067	0.712332	0	0	1	8
GO:0032990 cell part morphogenesis	1	0.712332	0.178	0.125	Biological Process	GO:0032990	cell part morphogenesis	0.282067	0.712332	0	0	1	8
GO:0045087 innate immune response	1	0.712332	0.178	0.125	Biological Process	GO:0045087	innate immune response	0.282067	0.712332	0	0	1	8
GO:0046685 response to arsenic-containing substance	1	0.712332	0.178	0.125	Biological Process	GO:0046685	response to arsenic-containing substance	0.282067	0.712332	0	0	1	8
GO:0048667 cell morphogenesis involved in neuron differentiation	1	0.712332	0.178	0.125	Biological Process	GO:0048667	cell morphogenesis involved in neuron differentiation	0.282067	0.712332	0	0	1	8
GO:0048812 neuron projection morphogenesis	1	0.712332	0.178	0.125	Biological Process	GO:0048812	neuron projection morphogenesis	0.282067	0.712332	0	0	1	8
GO:0048858 cell projection morphogenesis	1	0.712332	0.178	0.125	Biological Process	GO:0048858	cell projection morphogenesis	0.282067	0.712332	0	0	1	8
GO:0051049 regulation of transport	1	0.712332	0.178	0.125	Biological Process	GO:0051049	regulation of transport	0.282067	0.712332	0	0	1	8
GO:0051676 pullulan metabolic process	1	0.712332	0.178	0.125	Biological Process	GO:0051676	pullulan metabolic process	0.282067	0.712332	0	0	1	8
GO:0051678 pullulan catabolic process	1	0.712332	0.178	0.125	Biological Process	GO:0051678	pullulan catabolic process	0.282067	0.712332	0	0	1	8
GO:0061564 axon development	1	0.712332	0.178	0.125	Biological Process	GO:0061564	axon development	0.282067	0.712332	0	0	1	8
GO:0097485 neuron projection guidance	1	0.712332	0.178	0.125	Biological Process	GO:0097485	neuron projection guidance	0.282067	0.712332	0	0	1	8
GO:0120039 plasma membrane bounded cell projection morphogenesis	1	0.712332	0.178	0.125	Biological Process	GO:0120039	plasma membrane bounded cell projection morphogenesis	0.282067	0.712332	0	0	1	8
GO:0008272 sulfate transport	7	0.712332	1.246	0.053	Biological Process	GO:0008272	sulfate transport	0.282265	0.712332	0	0	7	131
GO:0042886 amide transport	10	0.714513	1.779	0.051	Biological Process	GO:0042886	amide transport	0.283896	0.714513	0	0	10	198
GO:0000413 protein peptidyl-prolyl isomerization	2	0.714513	0.356	0.077	Biological Process	GO:0000413	protein peptidyl-prolyl isomerization	0.284735	0.714513	0	0	2	26
GO:0018208 peptidyl-proline modification	2	0.714513	0.356	0.077	Biological Process	GO:0018208	peptidyl-proline modification	0.284735	0.714513	0	0	2	26
GO:0016405 CoA-ligase activity	3	0.715662	0.432	0.068	Molecular Function	GO:0016405	CoA-ligase activity	0.263293	0.715662	0	0	3	44
GO:0042592 homeostatic process	8	0.720787	1.423	0.052	Biological Process	GO:0042592	homeostatic process	0.287775	0.720787	0	0	8	154
GO:0033104 type VI protein secretion system complex	3	0.722483	1.141	0.083	Cellular Component	GO:0033104	type VI protein secretion system complex	0.14733	0.722483	0	0	3	36
GO:0009016 succinyldiaminopimelate transaminase activity	2	0.7271	0.288	0.08	Molecular Function	GO:0009016	succinyldiaminopimelate transaminase activity	0.268938	0.7271	0	0	2	25
GO:0016878 acid-thiol ligase activity	4	0.7271	0.576	0.062	Molecular Function	GO:0016878	acid-thiol ligase activity	0.269296	0.7271	0	0	4	65
GO:0042546 cell wall biogenesis	8	0.72888	1.423	0.052	Biological Process	GO:0042546	cell wall biogenesis	0.293712	0.72888	0	0	8	155
GO:0009605 response to external stimulus	10	0.72888	1.779	0.05	Biological Process	GO:0009605	response to external stimulus	0.294296	0.72888	0	0	10	200
GO:0050789 regulation of biological process	125	0.72888	22.242	0.042	Biological Process	GO:0050789	regulation of biological process	0.29435	0.72888	0	0	125	2944
GO:0006573 valine metabolic process	3	0.72888	0.534	0.064	Biological Process	GO:0006573	valine metabolic process	0.29743	0.72888	0	0	3	47
GO:0006086 acetyl-CoA biosynthetic process from pyruvate	2	0.72888	0.356	0.074	Biological Process	GO:0006086	acetyl-CoA biosynthetic process from pyruvate	0.299944	0.72888	0	0	2	27
GO:0007034 vacuolar transport	2	0.72888	0.356	0.074	Biological Process	GO:0007034	vacuolar transport	0.299944	0.72888	0	0	2	27
GO:0006825 copper ion transport	7	0.72888	1.246	0.052	Biological Process	GO:0006825	copper ion transport	0.301576	0.72888	0	0	7	134
GO:0015837 amine transport	7	0.72888	1.246	0.052	Biological Process	GO:0015837	amine transport	0.301576	0.72888	0	0	7	134
GO:0006413 translational initiation	4	0.72888	0.712	0.058	Biological Process	GO:0006413	translational initiation	0.306744	0.72888	0	0	4	69
GO:0015698 inorganic anion transport	12	0.72888	2.135	0.048	Biological Process	GO:0015698	inorganic anion transport	0.306804	0.72888	0	0	12	248
GO:0006096 glycolytic process	7	0.72888	1.246	0.052	Biological Process	GO:0006096	glycolytic process	0.308075	0.72888	0	0	7	135
GO:0006165 nucleoside diphosphate phosphorylation	7	0.72888	1.246	0.052	Biological Process	GO:0006165	nucleoside diphosphate phosphorylation	0.308075	0.72888	0	0	7	135
GO:0006757 ATP generation from ADP	7	0.72888	1.246	0.052	Biological Process	GO:0006757	ATP generation from ADP	0.308075	0.72888	0	0	7	135
GO:0009132 nucleoside diphosphate metabolic process	7	0.72888	1.246	0.052	Biological Process	GO:0009132	nucleoside diphosphate metabolic process	0.308075	0.72888	0	0	7	135
GO:0009135 purine nucleoside diphosphate metabolic process	7	0.72888	1.246	0.052	Biological Process	GO:0009135	purine nucleoside diphosphate metabolic process	0.308075	0.72888	0	0	7	135
GO:0009179 purine ribonucleoside diphosphate metabolic process	7	0.72888	1.246	0.052	Biological Process	GO:0009179	purine ribonucleoside diphosphate metabolic process	0.308075	0.72888	0	0	7	135
GO:0009185 ribonucleoside diphosphate metabolic process	7	0.72888	1.246	0.052	Biological Process	GO:0009185	ribonucleoside diphosphate metabolic process	0.308075	0.72888	0	0	7	135
GO:0046031 ADP metabolic process	7	0.72888	1.246	0.052	Biological Process	GO:0046031	ADP metabolic process	0.308075	0.72888	0	0	7	135
GO:0046939 nucleotide phosphorylation	7	0.72888	1.246	0.052	Biological Process	GO:0046939	nucleotide phosphorylation	0.308075	0.72888	0	0	7	135
GO:0000303 response to superoxide	1	0.72888	0.178	0.111	Biological Process	GO:0000303	response to superoxide	0.311207	0.72888	0	0	1	9
GO:0000305 response to oxygen radical	1	0.72888	0.178	0.111	Biological Process	GO:0000305	response to oxygen radical	0.311207	0.72888	0	0	1	9
GO:0000904 cell morphogenesis involved in differentiation	1	0.72888	0.178	0.111	Biological Process	GO:0000904	cell morphogenesis involved in differentiation	0.311207	0.72888	0	0	1	9
GO:0009415 response to water	1	0.72888	0.178	0.111	Biological Process	GO:0009415	response to water	0.311207	0.72888	0	0	1	9
GO:0015721 bile acid and bile salt transport	1	0.72888	0.178	0.111	Biological Process	GO:0015721	bile acid and bile salt transport	0.311207	0.72888	0	0	1	9
GO:0019430 removal of superoxide radicals	1	0.72888	0.178	0.111	Biological Process	GO:0019430	removal of superoxide radicals	0.311207	0.72888	0	0	1	9
GO:0031175 neuron projection development	1	0.72888	0.178	0.111	Biological Process	GO:0031175	neuron projection development	0.311207	0.72888	0	0	1	9
GO:0034614 cellular response to reactive oxygen species	1	0.72888	0.178	0.111	Biological Process	GO:0034614	cellular response to reactive oxygen species	0.311207	0.72888	0	0	1	9
GO:0040008 regulation of growth	1	0.72888	0.178	0.111	Biological Process	GO:0040008	regulation of growth	0.311207	0.72888	0	0	1	9
GO:0044743 protein transmembrane import into intracellular organelle	1	0.72888	0.178	0.111	Biological Process	GO:0044743	protein transmembrane import into intracellular organelle	0.311207	0.72888	0	0	1	9
GO:0048666 neuron development	1	0.72888	0.178	0.111	Biological Process	GO:0048666	neuron development	0.311207	0.72888	0	0	1	9
GO:0070585 protein localization to mitochondrion	1	0.72888	0.178	0.111	Biological Process	GO:0070585	protein localization to mitochondrion	0.311207	0.72888	0	0	1	9
GO:0071450 cellular response to oxygen radical	1	0.72888	0.178	0.111	Biological Process	GO:0071450	cellular response to oxygen radical	0.311207	0.72888	0	0	1	9
GO:0071451 cellular response to superoxide	1	0.72888	0.178	0.111	Biological Process	GO:0071451	cellular response to superoxide	0.311207	0.72888	0	0	1	9
GO:0072655 establishment of protein localization to mitochondrion	1	0.72888	0.178	0.111	Biological Process	GO:0072655	establishment of protein localization to mitochondrion	0.311207	0.72888	0	0	1	9
GO:0097237 cellular response to toxic substance	1	0.72888	0.178	0.111	Biological Process	GO:0097237	cellular response to toxic substance	0.311207	0.72888	0	0	1	9
GO:0098869 cellular oxidant detoxification	1	0.72888	0.178	0.111	Biological Process	GO:0098869	cellular oxidant detoxification	0.311207	0.72888	0	0	1	9
GO:1990748 cellular detoxification	1	0.72888	0.178	0.111	Biological Process	GO:1990748	cellular detoxification	0.311207	0.72888	0	0	1	9
GO:0016645 oxidoreductase activity, acting on the CH-NH group of donors	6	0.73107	0.865	0.056	Molecular Function	GO:0016645	oxidoreductase activity, acting on the CH-NH group of donors	0.273246	0.73107	0	0	6	108
GO:0016684 oxidoreductase activity, acting on peroxide as acceptor	6	0.73107	0.865	0.056	Molecular Function	GO:0016684	oxidoreductase activity, acting on peroxide as acceptor	0.273246	0.73107	0	0	6	108
GO:0004729 oxygen-dependent protoporphyrinogen oxidase activity	3	0.73107	0.432	0.067	Molecular Function	GO:0004729	oxygen-dependent protoporphyrinogen oxidase activity	0.274377	0.73107	0	0	3	45
GO:0070818 protoporphyrinogen oxidase activity	3	0.73107	0.432	0.067	Molecular Function	GO:0070818	protoporphyrinogen oxidase activity	0.274377	0.73107	0	0	3	45
GO:0016830 carbon-carbon lyase activity	12	0.731084	1.729	0.05	Molecular Function	GO:0016830	carbon-carbon lyase activity	0.277211	0.731084	0	0	12	242
GO:0015116 sulfate transmembrane transporter activity	7	0.731084	1.009	0.053	Molecular Function	GO:0015116	sulfate transmembrane transporter activity	0.281151	0.731084	0	0	7	131
GO:0003883 CTP synthase activity	1	0.731084	0.144	0.125	Molecular Function	GO:0003883	CTP synthase activity	0.2817	0.731084	0	0	1	8
GO:0004042 acetyl-CoA:L-glutamate N-acetyltransferase activity	1	0.731084	0.144	0.125	Molecular Function	GO:0004042	acetyl-CoA:L-glutamate N-acetyltransferase activity	0.2817	0.731084	0	0	1	8
GO:0004568 chitinase activity	1	0.731084	0.144	0.125	Molecular Function	GO:0004568	chitinase activity	0.2817	0.731084	0	0	1	8
GO:0004789 thiamine-phosphate diphosphorylase activity	1	0.731084	0.144	0.125	Molecular Function	GO:0004789	thiamine-phosphate diphosphorylase activity	0.2817	0.731084	0	0	1	8
GO:0008863 formate dehydrogenase (NAD+) activity	1	0.731084	0.144	0.125	Molecular Function	GO:0008863	formate dehydrogenase (NAD+) activity	0.2817	0.731084	0	0	1	8
GO:0000774 adenyl-nucleotide exchange factor activity	2	0.731084	0.288	0.077	Molecular Function	GO:0000774	adenyl-nucleotide exchange factor activity	0.284155	0.731084	0	0	2	26
GO:0008812 choline dehydrogenase activity	2	0.731084	0.288	0.077	Molecular Function	GO:0008812	choline dehydrogenase activity	0.284155	0.731084	0	0	2	26
GO:0060590 ATPase regulator activity	2	0.731084	0.288	0.077	Molecular Function	GO:0060590	ATPase regulator activity	0.284155	0.731084	0	0	2	26
GO:0005217 intracellular ligand-gated ion channel activity	6	0.731084	0.865	0.055	Molecular Function	GO:0005217	intracellular ligand-gated ion channel activity	0.28724	0.731084	0	0	6	110
GO:1904680 peptide transmembrane transporter activity	9	0.731084	1.297	0.051	Molecular Function	GO:1904680	peptide transmembrane transporter activity	0.290337	0.731084	0	0	9	177
GO:0043565 sequence-specific DNA binding	17	0.731084	2.45	0.047	Molecular Function	GO:0043565	sequence-specific DNA binding	0.292177	0.731084	0	0	17	360
GO:0016002 sulfite reductase activity	2	0.731084	0.288	0.074	Molecular Function	GO:0016002	sulfite reductase activity	0.29934	0.731084	0	0	2	27
GO:0016829 lyase activity	39	0.731084	5.62	0.044	Molecular Function	GO:0016829	lyase activity	0.299351	0.731084	0	0	39	879
GO:0050661 NADP binding	5	0.731084	0.72	0.056	Molecular Function	GO:0050661	NADP binding	0.300645	0.731084	0	0	5	90
GO:0045182 translation regulator activity	10	0.731084	1.441	0.05	Molecular Function	GO:0045182	translation regulator activity	0.303401	0.731084	0	0	10	202
GO:0016620 oxidoreductase activity, acting on the aldehyde or oxo group of donors, NAD or NADP as acceptor	9	0.731084	1.297	0.05	Molecular Function	GO:0016620	oxidoreductase activity, acting on the aldehyde or oxo group of donors, NAD or NADP as acceptor	0.307021	0.731084	0	0	9	180
GO:0000175 3'-5'-exoribonuclease activity	1	0.731084	0.144	0.111	Molecular Function	GO:0000175	3'-5'-exoribonuclease activity	0.310809	0.731084	0	0	1	9
GO:0003844 1,4-alpha-glucan branching enzyme activity	1	0.731084	0.144	0.111	Molecular Function	GO:0003844	1,4-alpha-glucan branching enzyme activity	0.310809	0.731084	0	0	1	9
GO:0003905 alkylbase DNA N-glycosylase activity	1	0.731084	0.144	0.111	Molecular Function	GO:0003905	alkylbase DNA N-glycosylase activity	0.310809	0.731084	0	0	1	9
GO:0004335 galactokinase activity	1	0.731084	0.144	0.111	Molecular Function	GO:0004335	galactokinase activity	0.310809	0.731084	0	0	1	9
GO:0004535 poly(A)-specific ribonuclease activity	1	0.731084	0.144	0.111	Molecular Function	GO:0004535	poly(A)-specific ribonuclease activity	0.310809	0.731084	0	0	1	9
GO:0004730 pseudouridylate synthase activity	1	0.731084	0.144	0.111	Molecular Function	GO:0004730	pseudouridylate synthase activity	0.310809	0.731084	0	0	1	9
GO:0005267 potassium channel activity	1	0.731084	0.144	0.111	Molecular Function	GO:0005267	potassium channel activity	0.310809	0.731084	0	0	1	9
GO:0008788 alpha,alpha-phosphotrehalase activity	1	0.731084	0.144	0.111	Molecular Function	GO:0008788	alpha,alpha-phosphotrehalase activity	0.310809	0.731084	0	0	1	9
GO:0030337 DNA polymerase processivity factor activity	1	0.731084	0.144	0.111	Molecular Function	GO:0030337	DNA polymerase processivity factor activity	0.310809	0.731084	0	0	1	9
GO:0005047 signal recognition particle binding	2	0.731084	0.288	0.071	Molecular Function	GO:0005047	signal recognition particle binding	0.314472	0.731084	0	0	2	28
GO:0046608 carotenoid isomerase activity	2	0.731084	0.288	0.071	Molecular Function	GO:0046608	carotenoid isomerase activity	0.314472	0.731084	0	0	2	28
GO:0016866 intramolecular transferase activity	8	0.731084	1.153	0.05	Molecular Function	GO:0016866	intramolecular transferase activity	0.316431	0.731084	0	0	8	159
GO:0050660 flavin adenine dinucleotide binding	9	0.731084	1.297	0.049	Molecular Function	GO:0050660	flavin adenine dinucleotide binding	0.318264	0.731084	0	0	9	182
GO:0016647 oxidoreductase activity, acting on the CH-NH group of donors, oxygen as acceptor	3	0.731084	0.432	0.061	Molecular Function	GO:0016647	oxidoreductase activity, acting on the CH-NH group of donors, oxygen as acceptor	0.319069	0.731084	0	0	3	49
GO:0016836 hydro-lyase activity	10	0.731084	1.441	0.049	Molecular Function	GO:0016836	hydro-lyase activity	0.319258	0.731084	0	0	10	205
GO:0003924 GTPase activity	17	0.731084	2.45	0.046	Molecular Function	GO:0003924	GTPase activity	0.327503	0.731084	0	0	17	369
GO:0001716 L-amino-acid oxidase activity	2	0.731084	0.288	0.069	Molecular Function	GO:0001716	L-amino-acid oxidase activity	0.329529	0.731084	0	0	2	29
GO:0008641 ubiquitin-like modifier activating enzyme activity	2	0.731084	0.288	0.069	Molecular Function	GO:0008641	ubiquitin-like modifier activating enzyme activity	0.329529	0.731084	0	0	2	29
GO:0008734 L-aspartate oxidase activity	2	0.731084	0.288	0.069	Molecular Function	GO:0008734	L-aspartate oxidase activity	0.329529	0.731084	0	0	2	29
GO:0015922 aspartate oxidase activity	2	0.731084	0.288	0.069	Molecular Function	GO:0015922	aspartate oxidase activity	0.329529	0.731084	0	0	2	29
GO:0015412 ABC-type molybdate transporter activity	6	0.731084	0.865	0.052	Molecular Function	GO:0015412	ABC-type molybdate transporter activity	0.330021	0.731084	0	0	6	116
GO:0015665 alcohol transmembrane transporter activity	6	0.731084	0.865	0.052	Molecular Function	GO:0015665	alcohol transmembrane transporter activity	0.330021	0.731084	0	0	6	116
GO:0033285 ATPase-coupled monocarboxylic acid transmembrane transporter activity	6	0.731084	0.865	0.052	Molecular Function	GO:0033285	ATPase-coupled monocarboxylic acid transmembrane transporter activity	0.330021	0.731084	0	0	6	116
GO:0033286 ATPase-coupled ectoine transmembrane transporter activity	6	0.731084	0.865	0.052	Molecular Function	GO:0033286	ATPase-coupled ectoine transmembrane transporter activity	0.330021	0.731084	0	0	6	116
GO:0033288 ATPase-coupled hydroxyectoine transmembrane transporter activity	6	0.731084	0.865	0.052	Molecular Function	GO:0033288	ATPase-coupled hydroxyectoine transmembrane transporter activity	0.330021	0.731084	0	0	6	116
GO:0008712 ADP-glyceromanno-heptose 6-epimerase activity	3	0.731084	0.432	0.06	Molecular Function	GO:0008712	ADP-glyceromanno-heptose 6-epimerase activity	0.330278	0.731084	0	0	3	50
GO:0045340 mercury ion binding	3	0.731084	0.432	0.06	Molecular Function	GO:0045340	mercury ion binding	0.330278	0.731084	0	0	3	50
GO:0050145 nucleoside monophosphate kinase activity	5	0.731084	0.72	0.053	Molecular Function	GO:0050145	nucleoside monophosphate kinase activity	0.3327	0.731084	0	0	5	94
GO:0051213 dioxygenase activity	5	0.731084	0.72	0.053	Molecular Function	GO:0051213	dioxygenase activity	0.3327	0.731084	0	0	5	94
GO:1901682 sulfur compound transmembrane transporter activity	8	0.731084	1.153	0.049	Molecular Function	GO:1901682	sulfur compound transmembrane transporter activity	0.334632	0.731084	0	0	8	162
GO:0015651 quaternary ammonium group transmembrane transporter activity	6	0.731084	0.865	0.051	Molecular Function	GO:0015651	quaternary ammonium group transmembrane transporter activity	0.337237	0.731084	0	0	6	117
GO:0004149 dihydrolipoyllysine-residue succinyltransferase activity	1	0.731084	0.144	0.1	Molecular Function	GO:0004149	dihydrolipoyllysine-residue succinyltransferase activity	0.338741	0.731084	0	0	1	10
GO:0004356 glutamate-ammonia ligase activity	1	0.731084	0.144	0.1	Molecular Function	GO:0004356	glutamate-ammonia ligase activity	0.338741	0.731084	0	0	1	10
GO:0004505 phenylalanine 4-monooxygenase activity	1	0.731084	0.144	0.1	Molecular Function	GO:0004505	phenylalanine 4-monooxygenase activity	0.338741	0.731084	0	0	1	10
GO:0004664 prephenate dehydratase activity	1	0.731084	0.144	0.1	Molecular Function	GO:0004664	prephenate dehydratase activity	0.338741	0.731084	0	0	1	10
GO:0005219 ryanodine-sensitive calcium-release channel activity	1	0.731084	0.144	0.1	Molecular Function	GO:0005219	ryanodine-sensitive calcium-release channel activity	0.338741	0.731084	0	0	1	10
GO:0008997 ribonuclease R activity	1	0.731084	0.144	0.1	Molecular Function	GO:0008997	ribonuclease R activity	0.338741	0.731084	0	0	1	10
GO:0015278 calcium-release channel activity	1	0.731084	0.144	0.1	Molecular Function	GO:0015278	calcium-release channel activity	0.338741	0.731084	0	0	1	10
GO:0016163 nitrogenase activity	1	0.731084	0.144	0.1	Molecular Function	GO:0016163	nitrogenase activity	0.338741	0.731084	0	0	1	10
GO:0016211 ammonia ligase activity	1	0.731084	0.144	0.1	Molecular Function	GO:0016211	ammonia ligase activity	0.338741	0.731084	0	0	1	10
GO:0016732 oxidoreductase activity, acting on iron-sulfur proteins as donors, dinitrogen as acceptor	1	0.731084	0.144	0.1	Molecular Function	GO:0016732	oxidoreductase activity, acting on iron-sulfur proteins as donors, dinitrogen as acceptor	0.338741	0.731084	0	0	1	10
GO:0016751 S-succinyltransferase activity	1	0.731084	0.144	0.1	Molecular Function	GO:0016751	S-succinyltransferase activity	0.338741	0.731084	0	0	1	10
GO:0030151 molybdenum ion binding	1	0.731084	0.144	0.1	Molecular Function	GO:0030151	molybdenum ion binding	0.338741	0.731084	0	0	1	10
GO:0033980 phosphonopyruvate decarboxylase activity	1	0.731084	0.144	0.1	Molecular Function	GO:0033980	phosphonopyruvate decarboxylase activity	0.338741	0.731084	0	0	1	10
GO:0043015 gamma-tubulin binding	1	0.731084	0.144	0.1	Molecular Function	GO:0043015	gamma-tubulin binding	0.338741	0.731084	0	0	1	10
GO:0047434 indolepyruvate decarboxylase activity	1	0.731084	0.144	0.1	Molecular Function	GO:0047434	indolepyruvate decarboxylase activity	0.338741	0.731084	0	0	1	10
GO:0047471 maltose alpha-D-glucosyltransferase activity	1	0.731084	0.144	0.1	Molecular Function	GO:0047471	maltose alpha-D-glucosyltransferase activity	0.338741	0.731084	0	0	1	10
GO:0048038 quinone binding	1	0.731084	0.144	0.1	Molecular Function	GO:0048038	quinone binding	0.338741	0.731084	0	0	1	10
GO:0099094 ligand-gated cation channel activity	1	0.731084	0.144	0.1	Molecular Function	GO:0099094	ligand-gated cation channel activity	0.338741	0.731084	0	0	1	10
GO:0099604 ligand-gated calcium channel activity	1	0.731084	0.144	0.1	Molecular Function	GO:0099604	ligand-gated calcium channel activity	0.338741	0.731084	0	0	1	10
GO:0003724 RNA helicase activity	7	0.731084	1.009	0.05	Molecular Function	GO:0003724	RNA helicase activity	0.339638	0.731084	0	0	7	140
GO:0005375 copper ion transmembrane transporter activity	5	0.731084	0.72	0.053	Molecular Function	GO:0005375	copper ion transmembrane transporter activity	0.340768	0.731084	0	0	5	95
GO:0008509 anion transmembrane transporter activity	13	0.731084	1.873	0.047	Molecular Function	GO:0008509	anion transmembrane transporter activity	0.342338	0.731084	0	0	13	279
GO:0000179 rRNA (adenine-N6,N6-)-dimethyltransferase activity	2	0.731084	0.288	0.067	Molecular Function	GO:0000179	rRNA (adenine-N6,N6-)-dimethyltransferase activity	0.344492	0.731084	0	0	2	30
GO:0019206 nucleoside kinase activity	2	0.731084	0.288	0.067	Molecular Function	GO:0019206	nucleoside kinase activity	0.344492	0.731084	0	0	2	30
GO:0004252 serine-type endopeptidase activity	9	0.731084	1.297	0.048	Molecular Function	GO:0004252	serine-type endopeptidase activity	0.346713	0.731084	0	0	9	187
GO:0033283 ATPase-coupled organic acid transmembrane transporter activity	7	0.731084	1.009	0.049	Molecular Function	GO:0033283	ATPase-coupled organic acid transmembrane transporter activity	0.352874	0.731084	0	0	7	142
GO:0033284 ATPase-coupled carboxylic acid transmembrane transporter activity	7	0.731084	1.009	0.049	Molecular Function	GO:0033284	ATPase-coupled carboxylic acid transmembrane transporter activity	0.352874	0.731084	0	0	7	142
GO:0042887 amide transmembrane transporter activity	9	0.731084	1.297	0.048	Molecular Function	GO:0042887	amide transmembrane transporter activity	0.358201	0.731084	0	0	9	189
GO:0046915 transition metal ion transmembrane transporter activity	12	0.731084	1.729	0.046	Molecular Function	GO:0046915	transition metal ion transmembrane transporter activity	0.358461	0.731084	0	0	12	259
GO:0016759 cellulose synthase activity	2	0.731084	0.288	0.065	Molecular Function	GO:0016759	cellulose synthase activity	0.359346	0.731084	0	0	2	31
GO:0016760 cellulose synthase (UDP-forming) activity	2	0.731084	0.288	0.065	Molecular Function	GO:0016760	cellulose synthase (UDP-forming) activity	0.359346	0.731084	0	0	2	31
GO:0015095 magnesium ion transmembrane transporter activity	4	0.731084	0.576	0.053	Molecular Function	GO:0015095	magnesium ion transmembrane transporter activity	0.361425	0.731084	0	0	4	75
GO:0004602 glutathione peroxidase activity	1	0.731084	0.144	0.091	Molecular Function	GO:0004602	glutathione peroxidase activity	0.365542	0.731084	0	0	1	11
GO:0004742 dihydrolipoyllysine-residue acetyltransferase activity	1	0.731084	0.144	0.091	Molecular Function	GO:0004742	dihydrolipoyllysine-residue acetyltransferase activity	0.365542	0.731084	0	0	1	11
GO:0004856 xylulokinase activity	1	0.731084	0.144	0.091	Molecular Function	GO:0004856	xylulokinase activity	0.365542	0.731084	0	0	1	11
GO:0005275 amine transmembrane transporter activity	1	0.731084	0.144	0.091	Molecular Function	GO:0005275	amine transmembrane transporter activity	0.365542	0.731084	0	0	1	11
GO:0008417 fucosyltransferase activity	1	0.731084	0.144	0.091	Molecular Function	GO:0008417	fucosyltransferase activity	0.365542	0.731084	0	0	1	11
GO:0008808 cardiolipin synthase activity	1	0.731084	0.144	0.091	Molecular Function	GO:0008808	cardiolipin synthase activity	0.365542	0.731084	0	0	1	11
GO:0009028 tartronate-semialdehyde synthase activity	1	0.731084	0.144	0.091	Molecular Function	GO:0009028	tartronate-semialdehyde synthase activity	0.365542	0.731084	0	0	1	11
GO:0015113 nitrite transmembrane transporter activity	1	0.731084	0.144	0.091	Molecular Function	GO:0015113	nitrite transmembrane transporter activity	0.365542	0.731084	0	0	1	11
GO:0015514 nitrite efflux transmembrane transporter activity	1	0.731084	0.144	0.091	Molecular Function	GO:0015514	nitrite efflux transmembrane transporter activity	0.365542	0.731084	0	0	1	11
GO:0016418 S-acetyltransferase activity	1	0.731084	0.144	0.091	Molecular Function	GO:0016418	S-acetyltransferase activity	0.365542	0.731084	0	0	1	11
GO:0016426 tRNA (adenine) methyltransferase activity	1	0.731084	0.144	0.091	Molecular Function	GO:0016426	tRNA (adenine) methyltransferase activity	0.365542	0.731084	0	0	1	11
GO:0016429 tRNA (adenine-N1-)-methyltransferase activity	1	0.731084	0.144	0.091	Molecular Function	GO:0016429	tRNA (adenine-N1-)-methyltransferase activity	0.365542	0.731084	0	0	1	11
GO:0016755 aminoacyltransferase activity	1	0.731084	0.144	0.091	Molecular Function	GO:0016755	aminoacyltransferase activity	0.365542	0.731084	0	0	1	11
GO:0030523 dihydrolipoamide S-acyltransferase activity	1	0.731084	0.144	0.091	Molecular Function	GO:0030523	dihydrolipoamide S-acyltransferase activity	0.365542	0.731084	0	0	1	11
GO:0030572 phosphatidyltransferase activity	1	0.731084	0.144	0.091	Molecular Function	GO:0030572	phosphatidyltransferase activity	0.365542	0.731084	0	0	1	11
GO:0047112 pyruvate oxidase activity	1	0.731084	0.144	0.091	Molecular Function	GO:0047112	pyruvate oxidase activity	0.365542	0.731084	0	0	1	11
GO:0050487 sulfoacetaldehyde acetyltransferase activity	1	0.731084	0.144	0.091	Molecular Function	GO:0050487	sulfoacetaldehyde acetyltransferase activity	0.365542	0.731084	0	0	1	11
GO:0050664 oxidoreductase activity, acting on NAD(P)H, oxygen as acceptor	1	0.731084	0.144	0.091	Molecular Function	GO:0050664	oxidoreductase activity, acting on NAD(P)H, oxygen as acceptor	0.365542	0.731084	0	0	1	11
GO:0051060 pullulanase activity	1	0.731084	0.144	0.091	Molecular Function	GO:0051060	pullulanase activity	0.365542	0.731084	0	0	1	11
GO:0070204 2-succinyl-5-enolpyruvyl-6-hydroxy-3-cyclohexene-1-carboxylic-acid synthase activity	1	0.731084	0.144	0.091	Molecular Function	GO:0070204	2-succinyl-5-enolpyruvyl-6-hydroxy-3-cyclohexene-1-carboxylic-acid synthase activity	0.365542	0.731084	0	0	1	11
GO:0019285 glycine betaine biosynthetic process from choline	2	0.73413	0.356	0.071	Biological Process	GO:0019285	glycine betaine biosynthetic process from choline	0.315098	0.73413	0	0	2	28
GO:0031455 glycine betaine metabolic process	2	0.73413	0.356	0.071	Biological Process	GO:0031455	glycine betaine metabolic process	0.315098	0.73413	0	0	2	28
GO:0031456 glycine betaine biosynthetic process	2	0.73413	0.356	0.071	Biological Process	GO:0031456	glycine betaine biosynthetic process	0.315098	0.73413	0	0	2	28
GO:0006979 response to oxidative stress	6	0.735845	1.068	0.053	Biological Process	GO:0006979	response to oxidative stress	0.316785	0.735845	0	0	6	114
GO:0006580 ethanolamine metabolic process	3	0.735845	0.534	0.061	Biological Process	GO:0006580	ethanolamine metabolic process	0.319868	0.735845	0	0	3	49
GO:0042439 ethanolamine-containing compound metabolic process	3	0.735845	0.534	0.061	Biological Process	GO:0042439	ethanolamine-containing compound metabolic process	0.319868	0.735845	0	0	3	49
GO:0046336 ethanolamine catabolic process	3	0.735845	0.534	0.061	Biological Process	GO:0046336	ethanolamine catabolic process	0.319868	0.735845	0	0	3	49
GO:0006725 cellular aromatic compound metabolic process	224	0.735845	39.858	0.042	Biological Process	GO:0006725	cellular aromatic compound metabolic process	0.320357	0.735845	0	0	224	5380
GO:0050794 regulation of cellular process	118	0.735845	20.996	0.042	Biological Process	GO:0050794	regulation of cellular process	0.324861	0.735845	0	0	118	2794
GO:0009074 aromatic amino acid family catabolic process	5	0.735845	0.89	0.054	Biological Process	GO:0009074	aromatic amino acid family catabolic process	0.325708	0.735845	0	0	5	93
GO:0009273 peptidoglycan-based cell wall biogenesis	7	0.735845	1.246	0.051	Biological Process	GO:0009273	peptidoglycan-based cell wall biogenesis	0.327725	0.735845	0	0	7	138
GO:0072348 sulfur compound transport	8	0.735845	1.423	0.05	Biological Process	GO:0072348	sulfur compound transport	0.329889	0.735845	0	0	8	161
GO:0001522 pseudouridine synthesis	2	0.735845	0.356	0.069	Biological Process	GO:0001522	pseudouridine synthesis	0.330177	0.735845	0	0	2	29
GO:0030091 protein repair	2	0.735845	0.356	0.069	Biological Process	GO:0030091	protein repair	0.330177	0.735845	0	0	2	29
GO:0034310 primary alcohol catabolic process	3	0.735845	0.534	0.06	Biological Process	GO:0034310	primary alcohol catabolic process	0.331097	0.735845	0	0	3	50
GO:0033308 hydroxyectoine transport	6	0.735845	1.068	0.052	Biological Process	GO:0033308	hydroxyectoine transport	0.331194	0.735845	0	0	6	116
GO:0051470 ectoine transport	6	0.735845	1.068	0.052	Biological Process	GO:0051470	ectoine transport	0.331194	0.735845	0	0	6	116
GO:0010124 phenylacetate catabolic process	5	0.735845	0.89	0.053	Biological Process	GO:0010124	phenylacetate catabolic process	0.333778	0.735845	0	0	5	94
GO:0042178 xenobiotic catabolic process	5	0.735845	0.89	0.053	Biological Process	GO:0042178	xenobiotic catabolic process	0.333778	0.735845	0	0	5	94
GO:0000077 DNA damage checkpoint signaling	1	0.735845	0.178	0.1	Biological Process	GO:0000077	DNA damage checkpoint signaling	0.339167	0.735845	0	0	1	10
GO:0001906 cell killing	1	0.735845	0.178	0.1	Biological Process	GO:0001906	cell killing	0.339167	0.735845	0	0	1	10
GO:0006030 chitin metabolic process	1	0.735845	0.178	0.1	Biological Process	GO:0006030	chitin metabolic process	0.339167	0.735845	0	0	1	10
GO:0006032 chitin catabolic process	1	0.735845	0.178	0.1	Biological Process	GO:0006032	chitin catabolic process	0.339167	0.735845	0	0	1	10
GO:0007399 nervous system development	1	0.735845	0.178	0.1	Biological Process	GO:0007399	nervous system development	0.339167	0.735845	0	0	1	10
GO:0009683 indoleacetic acid metabolic process	1	0.735845	0.178	0.1	Biological Process	GO:0009683	indoleacetic acid metabolic process	0.339167	0.735845	0	0	1	10
GO:0009684 indoleacetic acid biosynthetic process	1	0.735845	0.178	0.1	Biological Process	GO:0009684	indoleacetic acid biosynthetic process	0.339167	0.735845	0	0	1	10
GO:0009850 auxin metabolic process	1	0.735845	0.178	0.1	Biological Process	GO:0009850	auxin metabolic process	0.339167	0.735845	0	0	1	10
GO:0009851 auxin biosynthetic process	1	0.735845	0.178	0.1	Biological Process	GO:0009851	auxin biosynthetic process	0.339167	0.735845	0	0	1	10
GO:0022008 neurogenesis	1	0.735845	0.178	0.1	Biological Process	GO:0022008	neurogenesis	0.339167	0.735845	0	0	1	10
GO:0022618 ribonucleoprotein complex assembly	1	0.735845	0.178	0.1	Biological Process	GO:0022618	ribonucleoprotein complex assembly	0.339167	0.735845	0	0	1	10
GO:0030182 neuron differentiation	1	0.735845	0.178	0.1	Biological Process	GO:0030182	neuron differentiation	0.339167	0.735845	0	0	1	10
GO:0031570 DNA integrity checkpoint signaling	1	0.735845	0.178	0.1	Biological Process	GO:0031570	DNA integrity checkpoint signaling	0.339167	0.735845	0	0	1	10
GO:0031640 killing of cells of other organism	1	0.735845	0.178	0.1	Biological Process	GO:0031640	killing of cells of other organism	0.339167	0.735845	0	0	1	10
GO:0033108 mitochondrial respiratory chain complex assembly	1	0.735845	0.178	0.1	Biological Process	GO:0033108	mitochondrial respiratory chain complex assembly	0.339167	0.735845	0	0	1	10
GO:0042446 hormone biosynthetic process	1	0.735845	0.178	0.1	Biological Process	GO:0042446	hormone biosynthetic process	0.339167	0.735845	0	0	1	10
GO:0042450 arginine biosynthetic process via ornithine	1	0.735845	0.178	0.1	Biological Process	GO:0042450	arginine biosynthetic process via ornithine	0.339167	0.735845	0	0	1	10
GO:0042770 signal transduction in response to DNA damage	1	0.735845	0.178	0.1	Biological Process	GO:0042770	signal transduction in response to DNA damage	0.339167	0.735845	0	0	1	10
GO:0048699 generation of neurons	1	0.735845	0.178	0.1	Biological Process	GO:0048699	generation of neurons	0.339167	0.735845	0	0	1	10
GO:0009260 ribonucleotide biosynthetic process	18	0.735845	3.203	0.046	Biological Process	GO:0009260	ribonucleotide biosynthetic process	0.339515	0.735845	0	0	18	395
GO:0046390 ribose phosphate biosynthetic process	18	0.735845	3.203	0.046	Biological Process	GO:0046390	ribose phosphate biosynthetic process	0.339515	0.735845	0	0	18	395
GO:0051273 beta-glucan metabolic process	3	0.735845	0.534	0.059	Biological Process	GO:0051273	beta-glucan metabolic process	0.342321	0.735845	0	0	3	51
GO:0031412 gas vesicle organization	4	0.735845	0.712	0.055	Biological Process	GO:0031412	gas vesicle organization	0.343839	0.735845	0	0	4	73
GO:0043335 protein unfolding	4	0.735845	0.712	0.055	Biological Process	GO:0043335	protein unfolding	0.343839	0.735845	0	0	4	73
GO:0006548 histidine catabolic process	2	0.735845	0.356	0.067	Biological Process	GO:0006548	histidine catabolic process	0.345163	0.735845	0	0	2	30
GO:0044036 cell wall macromolecule metabolic process	6	0.735845	1.068	0.051	Biological Process	GO:0044036	cell wall macromolecule metabolic process	0.345683	0.735845	0	0	6	118
GO:0009733 response to auxin	3	0.735845	0.534	0.058	Biological Process	GO:0009733	response to auxin	0.35353	0.735845	0	0	3	52
GO:0045333 cellular respiration	8	0.735845	1.423	0.048	Biological Process	GO:0045333	cellular respiration	0.354414	0.735845	0	0	8	165
GO:0034637 cellular carbohydrate biosynthetic process	12	0.735845	2.135	0.047	Biological Process	GO:0034637	cellular carbohydrate biosynthetic process	0.355279	0.735845	0	0	12	258
GO:0009636 response to toxic substance	6	0.735845	1.068	0.05	Biological Process	GO:0009636	response to toxic substance	0.36023	0.735845	0	0	6	120
GO:0035556 intracellular signal transduction	11	0.735845	1.957	0.047	Biological Process	GO:0035556	intracellular signal transduction	0.362136	0.735845	0	0	11	236
GO:0009310 amine catabolic process	4	0.735845	0.712	0.053	Biological Process	GO:0009310	amine catabolic process	0.362444	0.735845	0	0	4	75
GO:0015693 magnesium ion transport	4	0.735845	0.712	0.053	Biological Process	GO:0015693	magnesium ion transport	0.362444	0.735845	0	0	4	75
GO:0015949 nucleobase-containing small molecule interconversion	4	0.735845	0.712	0.053	Biological Process	GO:0015949	nucleobase-containing small molecule interconversion	0.362444	0.735845	0	0	4	75
GO:0042402 cellular biogenic amine catabolic process	4	0.735845	0.712	0.053	Biological Process	GO:0042402	cellular biogenic amine catabolic process	0.362444	0.735845	0	0	4	75
GO:0006400 tRNA modification	18	0.735845	3.203	0.045	Biological Process	GO:0006400	tRNA modification	0.363193	0.735845	0	0	18	401
GO:0006575 cellular modified amino acid metabolic process	10	0.735845	1.779	0.047	Biological Process	GO:0006575	cellular modified amino acid metabolic process	0.363925	0.735845	0	0	10	213
GO:0030001 metal ion transport	23	0.735845	4.093	0.044	Biological Process	GO:0030001	metal ion transport	0.364219	0.735845	0	0	23	520
GO:0015694 mercury ion transport	3	0.735845	0.534	0.057	Biological Process	GO:0015694	mercury ion transport	0.364715	0.735845	0	0	3	53
GO:0019184 nonribosomal peptide biosynthetic process	3	0.735845	0.534	0.057	Biological Process	GO:0019184	nonribosomal peptide biosynthetic process	0.364715	0.735845	0	0	3	53
GO:0050787 detoxification of mercury ion	3	0.735845	0.534	0.057	Biological Process	GO:0050787	detoxification of mercury ion	0.364715	0.735845	0	0	3	53
GO:0061687 detoxification of inorganic compound	3	0.735845	0.534	0.057	Biological Process	GO:0061687	detoxification of inorganic compound	0.364715	0.735845	0	0	3	53
GO:0005997 xylulose metabolic process	1	0.735845	0.178	0.091	Biological Process	GO:0005997	xylulose metabolic process	0.365994	0.735845	0	0	1	11
GO:0006526 arginine biosynthetic process	1	0.735845	0.178	0.091	Biological Process	GO:0006526	arginine biosynthetic process	0.365994	0.735845	0	0	1	11
GO:0006569 tryptophan catabolic process	1	0.735845	0.178	0.091	Biological Process	GO:0006569	tryptophan catabolic process	0.365994	0.735845	0	0	1	11
GO:0007009 plasma membrane organization	1	0.735845	0.178	0.091	Biological Process	GO:0007009	plasma membrane organization	0.365994	0.735845	0	0	1	11
GO:0007267 cell-cell signaling	1	0.735845	0.178	0.091	Biological Process	GO:0007267	cell-cell signaling	0.365994	0.735845	0	0	1	11
GO:0009094 L-phenylalanine biosynthetic process	1	0.735845	0.178	0.091	Biological Process	GO:0009094	L-phenylalanine biosynthetic process	0.365994	0.735845	0	0	1	11
GO:0009444 pyruvate oxidation	1	0.735845	0.178	0.091	Biological Process	GO:0009444	pyruvate oxidation	0.365994	0.735845	0	0	1	11
GO:0009606 tropism	1	0.735845	0.178	0.091	Biological Process	GO:0009606	tropism	0.365994	0.735845	0	0	1	11
GO:0009620 response to fungus	1	0.735845	0.178	0.091	Biological Process	GO:0009620	response to fungus	0.365994	0.735845	0	0	1	11
GO:0010274 hydrotropism	1	0.735845	0.178	0.091	Biological Process	GO:0010274	hydrotropism	0.365994	0.735845	0	0	1	11
GO:0015707 nitrite transport	1	0.735845	0.178	0.091	Biological Process	GO:0015707	nitrite transport	0.365994	0.735845	0	0	1	11
GO:0016998 cell wall macromolecule catabolic process	1	0.735845	0.178	0.091	Biological Process	GO:0016998	cell wall macromolecule catabolic process	0.365994	0.735845	0	0	1	11
GO:0019529 taurine catabolic process	1	0.735845	0.178	0.091	Biological Process	GO:0019529	taurine catabolic process	0.365994	0.735845	0	0	1	11
GO:0019530 taurine metabolic process	1	0.735845	0.178	0.091	Biological Process	GO:0019530	taurine metabolic process	0.365994	0.735845	0	0	1	11
GO:0019635 2-aminoethylphosphonate catabolic process	1	0.735845	0.178	0.091	Biological Process	GO:0019635	2-aminoethylphosphonate catabolic process	0.365994	0.735845	0	0	1	11
GO:0019694 alkanesulfonate metabolic process	1	0.735845	0.178	0.091	Biological Process	GO:0019694	alkanesulfonate metabolic process	0.365994	0.735845	0	0	1	11
GO:0019700 organic phosphonate catabolic process	1	0.735845	0.178	0.091	Biological Process	GO:0019700	organic phosphonate catabolic process	0.365994	0.735845	0	0	1	11
GO:0032101 regulation of response to external stimulus	1	0.735845	0.178	0.091	Biological Process	GO:0032101	regulation of response to external stimulus	0.365994	0.735845	0	0	1	11
GO:0034599 cellular response to oxidative stress	1	0.735845	0.178	0.091	Biological Process	GO:0034599	cellular response to oxidative stress	0.365994	0.735845	0	0	1	11
GO:0042436 indole-containing compound catabolic process	1	0.735845	0.178	0.091	Biological Process	GO:0042436	indole-containing compound catabolic process	0.365994	0.735845	0	0	1	11
GO:0044766 multi-organism transport	1	0.735845	0.178	0.091	Biological Process	GO:0044766	multi-organism transport	0.365994	0.735845	0	0	1	11
GO:0045149 acetoin metabolic process	1	0.735845	0.178	0.091	Biological Process	GO:0045149	acetoin metabolic process	0.365994	0.735845	0	0	1	11
GO:0045151 acetoin biosynthetic process	1	0.735845	0.178	0.091	Biological Process	GO:0045151	acetoin biosynthetic process	0.365994	0.735845	0	0	1	11
GO:0046218 indolalkylamine catabolic process	1	0.735845	0.178	0.091	Biological Process	GO:0046218	indolalkylamine catabolic process	0.365994	0.735845	0	0	1	11
GO:0046306 alkanesulfonate catabolic process	1	0.735845	0.178	0.091	Biological Process	GO:0046306	alkanesulfonate catabolic process	0.365994	0.735845	0	0	1	11
GO:0046433 2-aminoethylphosphonate metabolic process	1	0.735845	0.178	0.091	Biological Process	GO:0046433	2-aminoethylphosphonate metabolic process	0.365994	0.735845	0	0	1	11
GO:0046794 transport of virus	1	0.735845	0.178	0.091	Biological Process	GO:0046794	transport of virus	0.365994	0.735845	0	0	1	11
GO:0062197 cellular response to chemical stress	1	0.735845	0.178	0.091	Biological Process	GO:0062197	cellular response to chemical stress	0.365994	0.735845	0	0	1	11
GO:0071826 ribonucleoprotein complex subunit organization	1	0.735845	0.178	0.091	Biological Process	GO:0071826	ribonucleoprotein complex subunit organization	0.365994	0.735845	0	0	1	11
GO:1902223 erythrose 4-phosphate/phosphoenolpyruvate family amino acid biosynthetic process	1	0.735845	0.178	0.091	Biological Process	GO:1902223	erythrose 4-phosphate/phosphoenolpyruvate family amino acid biosynthetic process	0.365994	0.735845	0	0	1	11
GO:1902579 multi-organism localization	1	0.735845	0.178	0.091	Biological Process	GO:1902579	multi-organism localization	0.365994	0.735845	0	0	1	11
GO:1902653 secondary alcohol biosynthetic process	1	0.735845	0.178	0.091	Biological Process	GO:1902653	secondary alcohol biosynthetic process	0.365994	0.735845	0	0	1	11
GO:1990542 mitochondrial transmembrane transport	1	0.735845	0.178	0.091	Biological Process	GO:1990542	mitochondrial transmembrane transport	0.365994	0.735845	0	0	1	11
GO:1902495 transmembrane transporter complex	14	0.736498	5.323	0.05	Cellular Component	GO:1902495	transmembrane transporter complex	0.155964	0.736498	0	0	14	280
GO:1990351 transporter complex	14	0.736498	5.323	0.05	Cellular Component	GO:1990351	transporter complex	0.155964	0.736498	0	0	14	280
GO:0036094 small molecule binding	140	0.737021	20.173	0.042	Molecular Function	GO:0036094	small molecule binding	0.371548	0.737021	0	0	140	3363
GO:0008767 UDP-galactopyranose mutase activity	2	0.737021	0.288	0.062	Molecular Function	GO:0008767	UDP-galactopyranose mutase activity	0.374073	0.737021	0	0	2	32
GO:0030976 thiamine pyrophosphate binding	2	0.737021	0.288	0.062	Molecular Function	GO:0030976	thiamine pyrophosphate binding	0.374073	0.737021	0	0	2	32
GO:0031072 heat shock protein binding	2	0.737021	0.288	0.062	Molecular Function	GO:0031072	heat shock protein binding	0.374073	0.737021	0	0	2	32
GO:0004386 helicase activity	16	0.737021	2.305	0.045	Molecular Function	GO:0004386	helicase activity	0.379307	0.737021	0	0	16	358
GO:0005260 intracellularly ATP-gated chloride channel activity	5	0.737021	0.72	0.05	Molecular Function	GO:0005260	intracellularly ATP-gated chloride channel activity	0.381244	0.737021	0	0	5	100
GO:0016410 N-acyltransferase activity	5	0.737021	0.72	0.05	Molecular Function	GO:0016410	N-acyltransferase activity	0.381244	0.737021	0	0	5	100
GO:0035381 ATP-gated ion channel activity	5	0.737021	0.72	0.05	Molecular Function	GO:0035381	ATP-gated ion channel activity	0.381244	0.737021	0	0	5	100
GO:0099095 ligand-gated anion channel activity	5	0.737021	0.72	0.05	Molecular Function	GO:0099095	ligand-gated anion channel activity	0.381244	0.737021	0	0	5	100
GO:0099142 intracellularly ATP-gated ion channel activity	5	0.737021	0.72	0.05	Molecular Function	GO:0099142	intracellularly ATP-gated ion channel activity	0.381244	0.737021	0	0	5	100
GO:0008186 ATP-dependent activity, acting on RNA	7	0.737021	1.009	0.048	Molecular Function	GO:0008186	ATP-dependent activity, acting on RNA	0.386147	0.737021	0	0	7	147
GO:0009381 excinuclease ABC activity	7	0.737021	1.009	0.048	Molecular Function	GO:0009381	excinuclease ABC activity	0.386147	0.737021	0	0	7	147
GO:0016433 rRNA (adenine) methyltransferase activity	2	0.737021	0.288	0.061	Molecular Function	GO:0016433	rRNA (adenine) methyltransferase activity	0.388661	0.737021	0	0	2	33
GO:0015114 phosphate ion transmembrane transporter activity	8	0.737021	1.153	0.047	Molecular Function	GO:0015114	phosphate ion transmembrane transporter activity	0.390018	0.737021	0	0	8	171
GO:0005262 calcium channel activity	1	0.737021	0.144	0.083	Molecular Function	GO:0005262	calcium channel activity	0.391258	0.737021	0	0	1	12
GO:0005343 organic acid:sodium symporter activity	1	0.737021	0.144	0.083	Molecular Function	GO:0005343	organic acid:sodium symporter activity	0.391258	0.737021	0	0	1	12
GO:0008083 growth factor activity	1	0.737021	0.144	0.083	Molecular Function	GO:0008083	growth factor activity	0.391258	0.737021	0	0	1	12
GO:0008097 5S rRNA binding	1	0.737021	0.144	0.083	Molecular Function	GO:0008097	5S rRNA binding	0.391258	0.737021	0	0	1	12
GO:0008949 oxalyl-CoA decarboxylase activity	1	0.737021	0.144	0.083	Molecular Function	GO:0008949	oxalyl-CoA decarboxylase activity	0.391258	0.737021	0	0	1	12
GO:0016714 oxidoreductase activity, acting on paired donors, with incorporation or reduction of molecular oxygen, reduced pteridine as one donor, and incorporation of one atom of oxygen	1	0.737021	0.144	0.083	Molecular Function	GO:0016714	oxidoreductase activity, acting on paired donors, with incorporation or reduction of molecular oxygen, reduced pteridine as one donor, and incorporation of one atom of oxygen	0.391258	0.737021	0	0	1	12
GO:0016717 oxidoreductase activity, acting on paired donors, with oxidation of a pair of donors resulting in the reduction of molecular oxygen to two molecules of water	1	0.737021	0.144	0.083	Molecular Function	GO:0016717	oxidoreductase activity, acting on paired donors, with oxidation of a pair of donors resulting in the reduction of molecular oxygen to two molecules of water	0.391258	0.737021	0	0	1	12
GO:0016730 oxidoreductase activity, acting on iron-sulfur proteins as donors	1	0.737021	0.144	0.083	Molecular Function	GO:0016730	oxidoreductase activity, acting on iron-sulfur proteins as donors	0.391258	0.737021	0	0	1	12
GO:0019238 cyclohydrolase activity	1	0.737021	0.144	0.083	Molecular Function	GO:0019238	cyclohydrolase activity	0.391258	0.737021	0	0	1	12
GO:0051920 peroxiredoxin activity	1	0.737021	0.144	0.083	Molecular Function	GO:0051920	peroxiredoxin activity	0.391258	0.737021	0	0	1	12
GO:0140677 molecular function activator activity	1	0.737021	0.144	0.083	Molecular Function	GO:0140677	molecular function activator activity	0.391258	0.737021	0	0	1	12
GO:0009306 protein secretion	22	0.74188	3.915	0.044	Biological Process	GO:0009306	protein secretion	0.370662	0.74188	0	0	22	498
GO:0035592 establishment of protein localization to extracellular region	22	0.74188	3.915	0.044	Biological Process	GO:0035592	establishment of protein localization to extracellular region	0.370662	0.74188	0	0	22	498
GO:0071692 protein localization to extracellular region	22	0.74188	3.915	0.044	Biological Process	GO:0071692	protein localization to extracellular region	0.370662	0.74188	0	0	22	498
GO:0098533 ATPase dependent transmembrane transport complex	13	0.745039	4.943	0.05	Cellular Component	GO:0098533	ATPase dependent transmembrane transport complex	0.160695	0.745039	0	0	13	258
GO:0006547 histidine metabolic process	6	0.746702	1.068	0.049	Biological Process	GO:0006547	histidine metabolic process	0.374812	0.746702	0	0	6	122
GO:0006220 pyrimidine nucleotide metabolic process	3	0.746702	0.534	0.056	Biological Process	GO:0006220	pyrimidine nucleotide metabolic process	0.375868	0.746702	0	0	3	54
GO:0006221 pyrimidine nucleotide biosynthetic process	3	0.746702	0.534	0.056	Biological Process	GO:0006221	pyrimidine nucleotide biosynthetic process	0.375868	0.746702	0	0	3	54
GO:0009218 pyrimidine ribonucleotide metabolic process	3	0.746702	0.534	0.056	Biological Process	GO:0009218	pyrimidine ribonucleotide metabolic process	0.375868	0.746702	0	0	3	54
GO:0009220 pyrimidine ribonucleotide biosynthetic process	3	0.746702	0.534	0.056	Biological Process	GO:0009220	pyrimidine ribonucleotide biosynthetic process	0.375868	0.746702	0	0	3	54
GO:0009063 cellular amino acid catabolic process	14	0.74816	2.491	0.045	Biological Process	GO:0009063	cellular amino acid catabolic process	0.378808	0.74816	0	0	14	310
GO:0033365 protein localization to organelle	8	0.74816	1.423	0.047	Biological Process	GO:0033365	protein localization to organelle	0.379141	0.74816	0	0	8	169
GO:0000377 RNA splicing, via transesterification reactions with bulged adenosine as nucleophile	4	0.74816	0.712	0.052	Biological Process	GO:0000377	RNA splicing, via transesterification reactions with bulged adenosine as nucleophile	0.38103	0.74816	0	0	4	77
GO:0015074 DNA integration	4	0.74816	0.712	0.052	Biological Process	GO:0015074	DNA integration	0.38103	0.74816	0	0	4	77
GO:0019305 dTDP-rhamnose biosynthetic process	4	0.74816	0.712	0.052	Biological Process	GO:0019305	dTDP-rhamnose biosynthetic process	0.38103	0.74816	0	0	4	77
GO:0046383 dTDP-rhamnose metabolic process	4	0.74816	0.712	0.052	Biological Process	GO:0046383	dTDP-rhamnose metabolic process	0.38103	0.74816	0	0	4	77
GO:0030321 transepithelial chloride transport	5	0.74816	0.89	0.05	Biological Process	GO:0030321	transepithelial chloride transport	0.382432	0.74816	0	0	5	100
GO:0070633 transepithelial transport	5	0.74816	0.89	0.05	Biological Process	GO:0070633	transepithelial transport	0.382432	0.74816	0	0	5	100
GO:0009308 amine metabolic process	9	0.74816	1.601	0.047	Biological Process	GO:0009308	amine metabolic process	0.382897	0.74816	0	0	9	193
GO:0015031 protein transport	41	0.74816	7.295	0.043	Biological Process	GO:0015031	protein transport	0.387932	0.74816	0	0	41	960
GO:0000746 conjugation	2	0.74816	0.356	0.061	Biological Process	GO:0000746	conjugation	0.389389	0.74816	0	0	2	33
GO:0006465 signal peptide processing	2	0.74816	0.356	0.061	Biological Process	GO:0006465	signal peptide processing	0.389389	0.74816	0	0	2	33
GO:0009853 photorespiration	2	0.74816	0.356	0.061	Biological Process	GO:0009853	photorespiration	0.389389	0.74816	0	0	2	33
GO:0006813 potassium ion transport	6	0.74816	1.068	0.048	Biological Process	GO:0006813	potassium ion transport	0.38941	0.74816	0	0	6	124
GO:0015886 heme transport	6	0.74816	1.068	0.048	Biological Process	GO:0015886	heme transport	0.38941	0.74816	0	0	6	124
GO:0000302 response to reactive oxygen species	1	0.74816	0.178	0.083	Biological Process	GO:0000302	response to reactive oxygen species	0.391733	0.74816	0	0	1	12
GO:0006026 aminoglycan catabolic process	1	0.74816	0.178	0.083	Biological Process	GO:0006026	aminoglycan catabolic process	0.391733	0.74816	0	0	1	12
GO:0006839 mitochondrial transport	1	0.74816	0.178	0.083	Biological Process	GO:0006839	mitochondrial transport	0.391733	0.74816	0	0	1	12
GO:0015988 energy coupled proton transmembrane transport, against electrochemical gradient	1	0.74816	0.178	0.083	Biological Process	GO:0015988	energy coupled proton transmembrane transport, against electrochemical gradient	0.391733	0.74816	0	0	1	12
GO:0015990 electron transport coupled proton transport	1	0.74816	0.178	0.083	Biological Process	GO:0015990	electron transport coupled proton transport	0.391733	0.74816	0	0	1	12
GO:0019320 hexose catabolic process	1	0.74816	0.178	0.083	Biological Process	GO:0019320	hexose catabolic process	0.391733	0.74816	0	0	1	12
GO:0019636 phosphonoacetate metabolic process	1	0.74816	0.178	0.083	Biological Process	GO:0019636	phosphonoacetate metabolic process	0.391733	0.74816	0	0	1	12
GO:0046348 amino sugar catabolic process	1	0.74816	0.178	0.083	Biological Process	GO:0046348	amino sugar catabolic process	0.391733	0.74816	0	0	1	12
GO:0065002 intracellular protein transmembrane transport	1	0.74816	0.178	0.083	Biological Process	GO:0065002	intracellular protein transmembrane transport	0.391733	0.74816	0	0	1	12
GO:0080134 regulation of response to stress	1	0.74816	0.178	0.083	Biological Process	GO:0080134	regulation of response to stress	0.391733	0.74816	0	0	1	12
GO:1901071 glucosamine-containing compound metabolic process	1	0.74816	0.178	0.083	Biological Process	GO:1901071	glucosamine-containing compound metabolic process	0.391733	0.74816	0	0	1	12
GO:1901072 glucosamine-containing compound catabolic process	1	0.74816	0.178	0.083	Biological Process	GO:1901072	glucosamine-containing compound catabolic process	0.391733	0.74816	0	0	1	12
GO:0008171 O-methyltransferase activity	7	0.750779	1.009	0.047	Molecular Function	GO:0008171	O-methyltransferase activity	0.399489	0.750779	0	0	7	149
GO:0030684 preribosome	2	0.750978	0.76	0.1	Cellular Component	GO:0030684	preribosome	0.168244	0.750978	0	0	2	20
GO:0009898 cytoplasmic side of plasma membrane	10	0.750978	3.802	0.052	Cellular Component	GO:0009898	cytoplasmic side of plasma membrane	0.170811	0.750978	0	0	10	191
GO:0098562 cytoplasmic side of membrane	10	0.750978	3.802	0.052	Cellular Component	GO:0098562	cytoplasmic side of membrane	0.170811	0.750978	0	0	10	191
GO:0003743 translation initiation factor activity	4	0.75114	0.576	0.05	Molecular Function	GO:0003743	translation initiation factor activity	0.407682	0.75114	0	0	4	80
GO:0035251 UDP-glucosyltransferase activity	4	0.75114	0.576	0.05	Molecular Function	GO:0035251	UDP-glucosyltransferase activity	0.407682	0.75114	0	0	4	80
GO:0016860 intramolecular oxidoreductase activity	7	0.75114	1.009	0.046	Molecular Function	GO:0016860	intramolecular oxidoreductase activity	0.412825	0.75114	0	0	7	151
GO:0003729 mRNA binding	1	0.75114	0.144	0.077	Molecular Function	GO:0003729	mRNA binding	0.415934	0.75114	0	0	1	13
GO:0003867 4-aminobutyrate transaminase activity	1	0.75114	0.144	0.077	Molecular Function	GO:0003867	4-aminobutyrate transaminase activity	0.415934	0.75114	0	0	1	13
GO:0004588 orotate phosphoribosyltransferase activity	1	0.75114	0.144	0.077	Molecular Function	GO:0004588	orotate phosphoribosyltransferase activity	0.415934	0.75114	0	0	1	13
GO:0004765 shikimate kinase activity	1	0.75114	0.144	0.077	Molecular Function	GO:0004765	shikimate kinase activity	0.415934	0.75114	0	0	1	13
GO:0008677 2-dehydropantoate 2-reductase activity	1	0.75114	0.144	0.077	Molecular Function	GO:0008677	2-dehydropantoate 2-reductase activity	0.415934	0.75114	0	0	1	13
GO:0015370 solute:sodium symporter activity	1	0.75114	0.144	0.077	Molecular Function	GO:0015370	solute:sodium symporter activity	0.415934	0.75114	0	0	1	13
GO:0016247 channel regulator activity	1	0.75114	0.144	0.077	Molecular Function	GO:0016247	channel regulator activity	0.415934	0.75114	0	0	1	13
GO:0016417 S-acyltransferase activity	1	0.75114	0.144	0.077	Molecular Function	GO:0016417	S-acyltransferase activity	0.415934	0.75114	0	0	1	13
GO:0017025 TBP-class protein binding	1	0.75114	0.144	0.077	Molecular Function	GO:0017025	TBP-class protein binding	0.415934	0.75114	0	0	1	13
GO:0035447 mycothiol synthase activity	1	0.75114	0.144	0.077	Molecular Function	GO:0035447	mycothiol synthase activity	0.415934	0.75114	0	0	1	13
GO:0099106 ion channel regulator activity	1	0.75114	0.144	0.077	Molecular Function	GO:0099106	ion channel regulator activity	0.415934	0.75114	0	0	1	13
GO:0140296 general transcription initiation factor binding	1	0.75114	0.144	0.077	Molecular Function	GO:0140296	general transcription initiation factor binding	0.415934	0.75114	0	0	1	13
GO:0015101 organic cation transmembrane transporter activity	6	0.75114	0.865	0.047	Molecular Function	GO:0015101	organic cation transmembrane transporter activity	0.417185	0.75114	0	0	6	128
GO:0018835 carbon phosphorus lyase activity	6	0.75114	0.865	0.047	Molecular Function	GO:0018835	carbon phosphorus lyase activity	0.417185	0.75114	0	0	6	128
GO:0016835 carbon-oxygen lyase activity	17	0.75114	2.45	0.043	Molecular Function	GO:0016835	carbon-oxygen lyase activity	0.417386	0.75114	0	0	17	391
GO:0008514 organic anion transmembrane transporter activity	8	0.75114	1.153	0.045	Molecular Function	GO:0008514	organic anion transmembrane transporter activity	0.427158	0.75114	0	0	8	177
GO:0016776 phosphotransferase activity, phosphate group as acceptor	5	0.75114	0.72	0.047	Molecular Function	GO:0016776	phosphotransferase activity, phosphate group as acceptor	0.42966	0.75114	0	0	5	106
GO:0004654 polyribonucleotide nucleotidyltransferase activity	2	0.75114	0.288	0.056	Molecular Function	GO:0004654	polyribonucleotide nucleotidyltransferase activity	0.43146	0.75114	0	0	2	36
GO:0005253 anion channel activity	5	0.75114	0.72	0.047	Molecular Function	GO:0005253	anion channel activity	0.437667	0.75114	0	0	5	107
GO:0005254 chloride channel activity	5	0.75114	0.72	0.047	Molecular Function	GO:0005254	chloride channel activity	0.437667	0.75114	0	0	5	107
GO:0008173 RNA methyltransferase activity	6	0.75114	0.865	0.046	Molecular Function	GO:0008173	RNA methyltransferase activity	0.438904	0.75114	0	0	6	131
GO:0003984 acetolactate synthase activity	1	0.75114	0.144	0.071	Molecular Function	GO:0003984	acetolactate synthase activity	0.43961	0.75114	0	0	1	14
GO:0004133 glycogen debranching enzyme activity	1	0.75114	0.144	0.071	Molecular Function	GO:0004133	glycogen debranching enzyme activity	0.43961	0.75114	0	0	1	14
GO:0004491 methylmalonate-semialdehyde dehydrogenase (acylating) activity	1	0.75114	0.144	0.071	Molecular Function	GO:0004491	methylmalonate-semialdehyde dehydrogenase (acylating) activity	0.43961	0.75114	0	0	1	14
GO:0004496 mevalonate kinase activity	1	0.75114	0.144	0.071	Molecular Function	GO:0004496	mevalonate kinase activity	0.43961	0.75114	0	0	1	14
GO:0004611 phosphoenolpyruvate carboxykinase activity	1	0.75114	0.144	0.071	Molecular Function	GO:0004611	phosphoenolpyruvate carboxykinase activity	0.43961	0.75114	0	0	1	14
GO:0004777 succinate-semialdehyde dehydrogenase (NAD+) activity	1	0.75114	0.144	0.071	Molecular Function	GO:0004777	succinate-semialdehyde dehydrogenase (NAD+) activity	0.43961	0.75114	0	0	1	14
GO:0004828 serine-tRNA ligase activity	1	0.75114	0.144	0.071	Molecular Function	GO:0004828	serine-tRNA ligase activity	0.43961	0.75114	0	0	1	14
GO:0008710 8-amino-7-oxononanoate synthase activity	1	0.75114	0.144	0.071	Molecular Function	GO:0008710	8-amino-7-oxononanoate synthase activity	0.43961	0.75114	0	0	1	14
GO:0009013 succinate-semialdehyde dehydrogenase [NAD(P)+] activity	1	0.75114	0.144	0.071	Molecular Function	GO:0009013	succinate-semialdehyde dehydrogenase [NAD(P)+] activity	0.43961	0.75114	0	0	1	14
GO:0015605 organophosphate ester transmembrane transporter activity	1	0.75114	0.144	0.071	Molecular Function	GO:0015605	organophosphate ester transmembrane transporter activity	0.43961	0.75114	0	0	1	14
GO:0047746 chlorophyllase activity	1	0.75114	0.144	0.071	Molecular Function	GO:0047746	chlorophyllase activity	0.43961	0.75114	0	0	1	14
GO:0030545 signaling receptor regulator activity	4	0.75114	0.576	0.048	Molecular Function	GO:0030545	signaling receptor regulator activity	0.444209	0.75114	0	0	4	84
GO:0015087 cobalt ion transmembrane transporter activity	6	0.75114	0.865	0.045	Molecular Function	GO:0015087	cobalt ion transmembrane transporter activity	0.453301	0.75114	0	0	6	133
GO:0015276 ligand-gated ion channel activity	6	0.75114	0.865	0.045	Molecular Function	GO:0015276	ligand-gated ion channel activity	0.453301	0.75114	0	0	6	133
GO:0022834 ligand-gated channel activity	6	0.75114	0.865	0.045	Molecular Function	GO:0022834	ligand-gated channel activity	0.453301	0.75114	0	0	6	133
GO:0016462 pyrophosphatase activity	33	0.75114	4.755	0.042	Molecular Function	GO:0016462	pyrophosphatase activity	0.456075	0.75114	0	0	33	791
GO:0140359 ABC-type transporter activity	9	0.75114	1.297	0.044	Molecular Function	GO:0140359	ABC-type transporter activity	0.456642	0.75114	0	0	9	206
GO:0015146 pentose transmembrane transporter activity	5	0.75114	0.72	0.045	Molecular Function	GO:0015146	pentose transmembrane transporter activity	0.461523	0.75114	0	0	5	110
GO:0015148 D-xylose transmembrane transporter activity	5	0.75114	0.72	0.045	Molecular Function	GO:0015148	D-xylose transmembrane transporter activity	0.461523	0.75114	0	0	5	110
GO:0015203 polyamine transmembrane transporter activity	5	0.75114	0.72	0.045	Molecular Function	GO:0015203	polyamine transmembrane transporter activity	0.461523	0.75114	0	0	5	110
GO:0015220 choline transmembrane transporter activity	5	0.75114	0.72	0.045	Molecular Function	GO:0015220	choline transmembrane transporter activity	0.461523	0.75114	0	0	5	110
GO:0015407 ABC-type monosaccharide transporter activity	5	0.75114	0.72	0.045	Molecular Function	GO:0015407	ABC-type monosaccharide transporter activity	0.461523	0.75114	0	0	5	110
GO:0015417 ABC-type polyamine transporter activity	5	0.75114	0.72	0.045	Molecular Function	GO:0015417	ABC-type polyamine transporter activity	0.461523	0.75114	0	0	5	110
GO:0015614 ABC-type D-xylose transporter activity	5	0.75114	0.72	0.045	Molecular Function	GO:0015614	ABC-type D-xylose transporter activity	0.461523	0.75114	0	0	5	110
GO:0033232 ABC-type D-methionine transporter activity	5	0.75114	0.72	0.045	Molecular Function	GO:0033232	ABC-type D-methionine transporter activity	0.461523	0.75114	0	0	5	110
GO:0042943 D-amino acid transmembrane transporter activity	5	0.75114	0.72	0.045	Molecular Function	GO:0042943	D-amino acid transmembrane transporter activity	0.461523	0.75114	0	0	5	110
GO:0043212 carbohydrate-exporting ABC transporter activity	5	0.75114	0.72	0.045	Molecular Function	GO:0043212	carbohydrate-exporting ABC transporter activity	0.461523	0.75114	0	0	5	110
GO:0043865 methionine transmembrane transporter activity	5	0.75114	0.72	0.045	Molecular Function	GO:0043865	methionine transmembrane transporter activity	0.461523	0.75114	0	0	5	110
GO:0017111 nucleoside-triphosphatase activity	31	0.75114	4.467	0.042	Molecular Function	GO:0017111	nucleoside-triphosphatase activity	0.46194	0.75114	0	0	31	744
GO:0003961 O-acetylhomoserine aminocarboxypropyltransferase activity	1	0.75114	0.144	0.067	Molecular Function	GO:0003961	O-acetylhomoserine aminocarboxypropyltransferase activity	0.462328	0.75114	0	0	1	15
GO:0004421 hydroxymethylglutaryl-CoA synthase activity	1	0.75114	0.144	0.067	Molecular Function	GO:0004421	hydroxymethylglutaryl-CoA synthase activity	0.462328	0.75114	0	0	1	15
GO:0004739 pyruvate dehydrogenase (acetyl-transferring) activity	1	0.75114	0.144	0.067	Molecular Function	GO:0004739	pyruvate dehydrogenase (acetyl-transferring) activity	0.462328	0.75114	0	0	1	15
GO:0004823 leucine-tRNA ligase activity	1	0.75114	0.144	0.067	Molecular Function	GO:0004823	leucine-tRNA ligase activity	0.462328	0.75114	0	0	1	15
GO:0008661 1-deoxy-D-xylulose-5-phosphate synthase activity	1	0.75114	0.144	0.067	Molecular Function	GO:0008661	1-deoxy-D-xylulose-5-phosphate synthase activity	0.462328	0.75114	0	0	1	15
GO:0015355 secondary active monocarboxylate transmembrane transporter activity	1	0.75114	0.144	0.067	Molecular Function	GO:0015355	secondary active monocarboxylate transmembrane transporter activity	0.462328	0.75114	0	0	1	15
GO:0016827 hydrolase activity, acting on acid carbon-phosphorus bonds	1	0.75114	0.144	0.067	Molecular Function	GO:0016827	hydrolase activity, acting on acid carbon-phosphorus bonds	0.462328	0.75114	0	0	1	15
GO:0016880 acid-ammonia (or amide) ligase activity	1	0.75114	0.144	0.067	Molecular Function	GO:0016880	acid-ammonia (or amide) ligase activity	0.462328	0.75114	0	0	1	15
GO:0140103 catalytic activity, acting on a glycoprotein	1	0.75114	0.144	0.067	Molecular Function	GO:0140103	catalytic activity, acting on a glycoprotein	0.462328	0.75114	0	0	1	15
GO:0005525 GTP binding	16	0.75114	2.305	0.042	Molecular Function	GO:0005525	GTP binding	0.464749	0.75114	0	0	16	378
GO:0032561 guanyl ribonucleotide binding	16	0.75114	2.305	0.042	Molecular Function	GO:0032561	guanyl ribonucleotide binding	0.464749	0.75114	0	0	16	378
GO:0015112 nitrate transmembrane transporter activity	5	0.75114	0.72	0.045	Molecular Function	GO:0015112	nitrate transmembrane transporter activity	0.469412	0.75114	0	0	5	111
GO:0015145 monosaccharide transmembrane transporter activity	5	0.75114	0.72	0.045	Molecular Function	GO:0015145	monosaccharide transmembrane transporter activity	0.469412	0.75114	0	0	5	111
GO:0015414 ABC-type nitrate transporter activity	5	0.75114	0.72	0.045	Molecular Function	GO:0015414	ABC-type nitrate transporter activity	0.469412	0.75114	0	0	5	111
GO:0008270 zinc ion binding	73	0.75114	10.519	0.041	Molecular Function	GO:0008270	zinc ion binding	0.469604	0.75114	0	0	73	1778
GO:0003854 3-beta-hydroxy-delta5-steroid dehydrogenase activity	4	0.75114	0.576	0.046	Molecular Function	GO:0003854	3-beta-hydroxy-delta5-steroid dehydrogenase activity	0.471149	0.75114	0	0	4	87
GO:0016229 steroid dehydrogenase activity	4	0.75114	0.576	0.046	Molecular Function	GO:0016229	steroid dehydrogenase activity	0.471149	0.75114	0	0	4	87
GO:0033764 steroid dehydrogenase activity, acting on the CH-OH group of donors, NAD or NADP as acceptor	4	0.75114	0.576	0.046	Molecular Function	GO:0033764	steroid dehydrogenase activity, acting on the CH-OH group of donors, NAD or NADP as acceptor	0.471149	0.75114	0	0	4	87
GO:0070569 uridylyltransferase activity	3	0.75114	0.432	0.048	Molecular Function	GO:0070569	uridylyltransferase activity	0.47257	0.75114	0	0	3	63
GO:0003964 RNA-directed DNA polymerase activity	2	0.75114	0.288	0.051	Molecular Function	GO:0003964	RNA-directed DNA polymerase activity	0.472609	0.75114	0	0	2	39
GO:0046912 acyltransferase, acyl groups converted into alkyl on transfer	2	0.75114	0.288	0.051	Molecular Function	GO:0046912	acyltransferase, acyl groups converted into alkyl on transfer	0.472609	0.75114	0	0	2	39
GO:0033229 cysteine transmembrane transporter activity	6	0.75114	0.865	0.044	Molecular Function	GO:0033229	cysteine transmembrane transporter activity	0.47473	0.75114	0	0	6	136
GO:0033230 ABC-type cysteine transporter activity	6	0.75114	0.865	0.044	Molecular Function	GO:0033230	ABC-type cysteine transporter activity	0.47473	0.75114	0	0	6	136
GO:0070566 adenylyltransferase activity	6	0.75114	0.865	0.044	Molecular Function	GO:0070566	adenylyltransferase activity	0.47473	0.75114	0	0	6	136
GO:0008559 ABC-type xenobiotic transporter activity	5	0.75114	0.72	0.045	Molecular Function	GO:0008559	ABC-type xenobiotic transporter activity	0.477263	0.75114	0	0	5	112
GO:0022885 bacteriocin transmembrane transporter activity	5	0.75114	0.72	0.045	Molecular Function	GO:0022885	bacteriocin transmembrane transporter activity	0.477263	0.75114	0	0	5	112
GO:0043211 ABC-type carbohydrate transporter activity	5	0.75114	0.72	0.045	Molecular Function	GO:0043211	ABC-type carbohydrate transporter activity	0.477263	0.75114	0	0	5	112
GO:0043214 ABC-type bacteriocin transporter activity	5	0.75114	0.72	0.045	Molecular Function	GO:0043214	ABC-type bacteriocin transporter activity	0.477263	0.75114	0	0	5	112
GO:0019001 guanyl nucleotide binding	16	0.75114	2.305	0.042	Molecular Function	GO:0019001	guanyl nucleotide binding	0.477541	0.75114	0	0	16	381
GO:0000099 sulfur amino acid transmembrane transporter activity	6	0.75114	0.865	0.044	Molecular Function	GO:0000099	sulfur amino acid transmembrane transporter activity	0.481821	0.75114	0	0	6	137
GO:0015424 ABC-type amino acid transporter activity	6	0.75114	0.865	0.044	Molecular Function	GO:0015424	ABC-type amino acid transporter activity	0.481821	0.75114	0	0	6	137
GO:0001727 lipid kinase activity	1	0.75114	0.144	0.062	Molecular Function	GO:0001727	lipid kinase activity	0.484127	0.75114	0	0	1	16
GO:0003922 GMP synthase (glutamine-hydrolyzing) activity	1	0.75114	0.144	0.062	Molecular Function	GO:0003922	GMP synthase (glutamine-hydrolyzing) activity	0.484127	0.75114	0	0	1	16
GO:0004826 phenylalanine-tRNA ligase activity	1	0.75114	0.144	0.062	Molecular Function	GO:0004826	phenylalanine-tRNA ligase activity	0.484127	0.75114	0	0	1	16
GO:0004847 urea carboxylase activity	1	0.75114	0.144	0.062	Molecular Function	GO:0004847	urea carboxylase activity	0.484127	0.75114	0	0	1	16
GO:0016615 malate dehydrogenase activity	1	0.75114	0.144	0.062	Molecular Function	GO:0016615	malate dehydrogenase activity	0.484127	0.75114	0	0	1	16
GO:0016822 hydrolase activity, acting on acid carbon-carbon bonds	1	0.75114	0.144	0.062	Molecular Function	GO:0016822	hydrolase activity, acting on acid carbon-carbon bonds	0.484127	0.75114	0	0	1	16
GO:0016823 hydrolase activity, acting on acid carbon-carbon bonds, in ketonic substances	1	0.75114	0.144	0.062	Molecular Function	GO:0016823	hydrolase activity, acting on acid carbon-carbon bonds, in ketonic substances	0.484127	0.75114	0	0	1	16
GO:0015221 lipopolysaccharide transmembrane transporter activity	5	0.75114	0.72	0.044	Molecular Function	GO:0015221	lipopolysaccharide transmembrane transporter activity	0.485076	0.75114	0	0	5	113
GO:0004140 dephospho-CoA kinase activity	2	0.75114	0.288	0.05	Molecular Function	GO:0004140	dephospho-CoA kinase activity	0.485923	0.75114	0	0	2	40
GO:0009259 ribonucleotide metabolic process	23	0.75335	4.093	0.043	Biological Process	GO:0009259	ribonucleotide metabolic process	0.395962	0.75335	0	0	23	529
GO:0019693 ribose phosphate metabolic process	23	0.75335	4.093	0.043	Biological Process	GO:0019693	ribose phosphate metabolic process	0.395962	0.75335	0	0	23	529
GO:0015697 quaternary ammonium group transport	6	0.75335	1.068	0.048	Biological Process	GO:0015697	quaternary ammonium group transport	0.396708	0.75335	0	0	6	125
GO:1901678 iron coordination entity transport	6	0.75335	1.068	0.048	Biological Process	GO:1901678	iron coordination entity transport	0.396708	0.75335	0	0	6	125
GO:0042626 ATPase-coupled transmembrane transporter activity	15	0.753749	2.161	0.042	Molecular Function	GO:0042626	ATPase-coupled transmembrane transporter activity	0.488541	0.753749	0	0	15	359
GO:0009507 chloroplast	3	0.753959	1.141	0.077	Cellular Component	GO:0009507	chloroplast	0.174445	0.753959	0	0	3	39
GO:0043190 ATP-binding cassette (ABC) transporter complex	11	0.754428	4.183	0.051	Cellular Component	GO:0043190	ATP-binding cassette (ABC) transporter complex	0.177512	0.754428	0	0	11	216
GO:0034061 DNA polymerase activity	7	0.754768	1.009	0.043	Molecular Function	GO:0034061	DNA polymerase activity	0.491935	0.754768	0	0	7	163
GO:0009378 four-way junction helicase activity	6	0.754768	0.865	0.043	Molecular Function	GO:0009378	four-way junction helicase activity	0.495912	0.754768	0	0	6	139
GO:0015175 neutral amino acid transmembrane transporter activity	6	0.754768	0.865	0.043	Molecular Function	GO:0015175	neutral amino acid transmembrane transporter activity	0.495912	0.754768	0	0	6	139
GO:0098772 molecular function regulator	18	0.754768	2.594	0.041	Molecular Function	GO:0098772	molecular function regulator	0.497435	0.754768	0	0	18	435
GO:1901681 sulfur compound binding	2	0.754768	0.288	0.049	Molecular Function	GO:1901681	sulfur compound binding	0.499025	0.754768	0	0	2	41
GO:0015439 ABC-type heme transporter activity	5	0.754768	0.72	0.043	Molecular Function	GO:0015439	ABC-type heme transporter activity	0.500577	0.754768	0	0	5	115
GO:0000156 phosphorelay response regulator activity	3	0.754768	0.432	0.045	Molecular Function	GO:0000156	phosphorelay response regulator activity	0.503589	0.754768	0	0	3	66
GO:0016887 ATP hydrolysis activity	21	0.754768	3.026	0.041	Molecular Function	GO:0016887	ATP hydrolysis activity	0.504909	0.754768	0	0	21	511
GO:0003873 6-phosphofructo-2-kinase activity	1	0.754768	0.144	0.059	Molecular Function	GO:0003873	6-phosphofructo-2-kinase activity	0.505042	0.754768	0	0	1	17
GO:0003896 DNA primase activity	1	0.754768	0.144	0.059	Molecular Function	GO:0003896	DNA primase activity	0.505042	0.754768	0	0	1	17
GO:0004532 exoribonuclease activity	1	0.754768	0.144	0.059	Molecular Function	GO:0004532	exoribonuclease activity	0.505042	0.754768	0	0	1	17
GO:0004719 protein-L-isoaspartate (D-aspartate) O-methyltransferase activity	1	0.754768	0.144	0.059	Molecular Function	GO:0004719	protein-L-isoaspartate (D-aspartate) O-methyltransferase activity	0.505042	0.754768	0	0	1	17
GO:0008801 beta-phosphoglucomutase activity	1	0.754768	0.144	0.059	Molecular Function	GO:0008801	beta-phosphoglucomutase activity	0.505042	0.754768	0	0	1	17
GO:0008802 betaine-aldehyde dehydrogenase activity	1	0.754768	0.144	0.059	Molecular Function	GO:0008802	betaine-aldehyde dehydrogenase activity	0.505042	0.754768	0	0	1	17
GO:0016624 oxidoreductase activity, acting on the aldehyde or oxo group of donors, disulfide as acceptor	1	0.754768	0.144	0.059	Molecular Function	GO:0016624	oxidoreductase activity, acting on the aldehyde or oxo group of donors, disulfide as acceptor	0.505042	0.754768	0	0	1	17
GO:0016703 oxidoreductase activity, acting on single donors with incorporation of molecular oxygen, incorporation of one atom of oxygen (internal monooxygenases or internal mixed function oxidases)	1	0.754768	0.144	0.059	Molecular Function	GO:0016703	oxidoreductase activity, acting on single donors with incorporation of molecular oxygen, incorporation of one atom of oxygen (internal monooxygenases or internal mixed function oxidases)	0.505042	0.754768	0	0	1	17
GO:0016896 exoribonuclease activity, producing 5'-phosphomonoesters	1	0.754768	0.144	0.059	Molecular Function	GO:0016896	exoribonuclease activity, producing 5'-phosphomonoesters	0.505042	0.754768	0	0	1	17
GO:0005102 signaling receptor binding	5	0.755395	0.72	0.043	Molecular Function	GO:0005102	signaling receptor binding	0.508259	0.755395	0	0	5	116
GO:0015099 nickel cation transmembrane transporter activity	5	0.755395	0.72	0.043	Molecular Function	GO:0015099	nickel cation transmembrane transporter activity	0.508259	0.755395	0	0	5	116
GO:0015413 ABC-type nickel transporter activity	5	0.755395	0.72	0.043	Molecular Function	GO:0015413	ABC-type nickel transporter activity	0.508259	0.755395	0	0	5	116
GO:0006564 L-serine biosynthetic process	4	0.757683	0.712	0.051	Biological Process	GO:0006564	L-serine biosynthetic process	0.399557	0.757683	0	0	4	79
GO:0016818 hydrolase activity, acting on acid anhydrides, in phosphorus-containing anhydrides	35	0.758039	5.043	0.041	Molecular Function	GO:0016818	hydrolase activity, acting on acid anhydrides, in phosphorus-containing anhydrides	0.511122	0.758039	0	0	35	859
GO:0015444 P-type magnesium transporter activity	2	0.758039	0.288	0.048	Molecular Function	GO:0015444	P-type magnesium transporter activity	0.51191	0.758039	0	0	2	42
GO:0015085 calcium ion transmembrane transporter activity	3	0.758216	0.432	0.045	Molecular Function	GO:0015085	calcium ion transmembrane transporter activity	0.513719	0.758216	0	0	3	67
GO:0015232 heme transmembrane transporter activity	5	0.758216	0.72	0.043	Molecular Function	GO:0015232	heme transmembrane transporter activity	0.515894	0.758216	0	0	5	117
GO:0015419 ABC-type sulfate transporter activity	5	0.758216	0.72	0.043	Molecular Function	GO:0015419	ABC-type sulfate transporter activity	0.515894	0.758216	0	0	5	117
GO:0015440 ABC-type peptide transporter activity	5	0.758216	0.72	0.043	Molecular Function	GO:0015440	ABC-type peptide transporter activity	0.515894	0.758216	0	0	5	117
GO:0019205 nucleobase-containing compound kinase activity	6	0.758216	0.865	0.042	Molecular Function	GO:0019205	nucleobase-containing compound kinase activity	0.516799	0.758216	0	0	6	142
GO:0004520 endodeoxyribonuclease activity	7	0.758216	1.009	0.042	Molecular Function	GO:0004520	endodeoxyribonuclease activity	0.517646	0.758216	0	0	7	167
GO:0065007 biological regulation	127	0.758499	22.598	0.041	Biological Process	GO:0065007	biological regulation	0.401318	0.758499	0	0	127	3061
GO:0071554 cell wall organization or biogenesis	11	0.758499	1.957	0.045	Biological Process	GO:0071554	cell wall organization or biogenesis	0.403761	0.758499	0	0	11	244
GO:0019695 choline metabolic process	2	0.758499	0.356	0.059	Biological Process	GO:0019695	choline metabolic process	0.403841	0.758499	0	0	2	34
GO:0030244 cellulose biosynthetic process	2	0.758499	0.356	0.059	Biological Process	GO:0030244	cellulose biosynthetic process	0.403841	0.758499	0	0	2	34
GO:0097164 ammonium ion metabolic process	2	0.758499	0.356	0.059	Biological Process	GO:0097164	ammonium ion metabolic process	0.403841	0.758499	0	0	2	34
GO:0016226 iron-sulfur cluster assembly	8	0.758499	1.423	0.046	Biological Process	GO:0016226	iron-sulfur cluster assembly	0.403964	0.758499	0	0	8	173
GO:0031163 metallo-sulfur cluster assembly	8	0.758499	1.423	0.046	Biological Process	GO:0031163	metallo-sulfur cluster assembly	0.403964	0.758499	0	0	8	173
GO:0003887 DNA-directed DNA polymerase activity	5	0.759536	0.72	0.042	Molecular Function	GO:0003887	DNA-directed DNA polymerase activity	0.523479	0.759536	0	0	5	118
GO:0032778 P-type cobalt transporter activity	5	0.759536	0.72	0.042	Molecular Function	GO:0032778	P-type cobalt transporter activity	0.523479	0.759536	0	0	5	118
GO:0015171 amino acid transmembrane transporter activity	7	0.759536	1.009	0.042	Molecular Function	GO:0015171	amino acid transmembrane transporter activity	0.524002	0.759536	0	0	7	168
GO:0004096 catalase activity	1	0.759536	0.144	0.056	Molecular Function	GO:0004096	catalase activity	0.525111	0.759536	0	0	1	18
GO:0005384 manganese ion transmembrane transporter activity	1	0.759536	0.144	0.056	Molecular Function	GO:0005384	manganese ion transmembrane transporter activity	0.525111	0.759536	0	0	1	18
GO:0016862 intramolecular oxidoreductase activity, interconverting keto- and enol-groups	1	0.759536	0.144	0.056	Molecular Function	GO:0016862	intramolecular oxidoreductase activity, interconverting keto- and enol-groups	0.525111	0.759536	0	0	1	18
GO:0019888 protein phosphatase regulator activity	1	0.759536	0.144	0.056	Molecular Function	GO:0019888	protein phosphatase regulator activity	0.525111	0.759536	0	0	1	18
GO:0015234 thiamine transmembrane transporter activity	5	0.760478	0.72	0.042	Molecular Function	GO:0015234	thiamine transmembrane transporter activity	0.531013	0.760478	0	0	5	119
GO:0033221 ATPase-coupled urea transmembrane transporter activity	5	0.760478	0.72	0.042	Molecular Function	GO:0033221	ATPase-coupled urea transmembrane transporter activity	0.531013	0.760478	0	0	5	119
GO:0048502 ABC-type thiamine transporter activity	5	0.760478	0.72	0.042	Molecular Function	GO:0048502	ABC-type thiamine transporter activity	0.531013	0.760478	0	0	5	119
GO:0140394 ABC-type azole transporter activity	5	0.760478	0.72	0.042	Molecular Function	GO:0140394	ABC-type azole transporter activity	0.531013	0.760478	0	0	5	119
GO:1901474 azole transmembrane transporter activity	5	0.760478	0.72	0.042	Molecular Function	GO:1901474	azole transmembrane transporter activity	0.531013	0.760478	0	0	5	119
GO:0046873 metal ion transmembrane transporter activity	17	0.760478	2.45	0.041	Molecular Function	GO:0046873	metal ion transmembrane transporter activity	0.532672	0.760478	0	0	17	419
GO:0046983 protein dimerization activity	15	0.760478	2.161	0.041	Molecular Function	GO:0046983	protein dimerization activity	0.536243	0.760478	0	0	15	370
GO:0005388 P-type calcium transporter activity	2	0.760478	0.288	0.045	Molecular Function	GO:0005388	P-type calcium transporter activity	0.537018	0.760478	0	0	2	44
GO:0015086 cadmium ion transmembrane transporter activity	2	0.760478	0.288	0.045	Molecular Function	GO:0015086	cadmium ion transmembrane transporter activity	0.537018	0.760478	0	0	2	44
GO:0015434 ABC-type cadmium transporter activity	2	0.760478	0.288	0.045	Molecular Function	GO:0015434	ABC-type cadmium transporter activity	0.537018	0.760478	0	0	2	44
GO:0015204 urea transmembrane transporter activity	5	0.760478	0.72	0.042	Molecular Function	GO:0015204	urea transmembrane transporter activity	0.538492	0.760478	0	0	5	120
GO:0015416 ABC-type phosphonate transporter activity	5	0.760478	0.72	0.042	Molecular Function	GO:0015416	ABC-type phosphonate transporter activity	0.538492	0.760478	0	0	5	120
GO:0008168 methyltransferase activity	17	0.760478	2.45	0.04	Molecular Function	GO:0008168	methyltransferase activity	0.540719	0.760478	0	0	17	421
GO:0016741 transferase activity, transferring one-carbon groups	18	0.760478	2.594	0.04	Molecular Function	GO:0016741	transferase activity, transferring one-carbon groups	0.540866	0.760478	0	0	18	446
GO:0008757 S-adenosylmethionine-dependent methyltransferase activity	8	0.760478	1.153	0.041	Molecular Function	GO:0008757	S-adenosylmethionine-dependent methyltransferase activity	0.542015	0.760478	0	0	8	196
GO:0051539 4 iron, 4 sulfur cluster binding	6	0.760478	0.865	0.041	Molecular Function	GO:0051539	4 iron, 4 sulfur cluster binding	0.54411	0.760478	0	0	6	146
GO:0004088 carbamoyl-phosphate synthase (glutamine-hydrolyzing) activity	1	0.760478	0.144	0.053	Molecular Function	GO:0004088	carbamoyl-phosphate synthase (glutamine-hydrolyzing) activity	0.544368	0.760478	0	0	1	19
GO:0019104 DNA N-glycosylase activity	1	0.760478	0.144	0.053	Molecular Function	GO:0019104	DNA N-glycosylase activity	0.544368	0.760478	0	0	1	19
GO:0008135 translation factor activity, RNA binding	5	0.760478	0.72	0.041	Molecular Function	GO:0008135	translation factor activity, RNA binding	0.545916	0.760478	0	0	5	121
GO:0090079 translation regulator activity, nucleic acid binding	5	0.760478	0.72	0.041	Molecular Function	GO:0090079	translation regulator activity, nucleic acid binding	0.545916	0.760478	0	0	5	121
GO:0090482 vitamin transmembrane transporter activity	5	0.760478	0.72	0.041	Molecular Function	GO:0090482	vitamin transmembrane transporter activity	0.545916	0.760478	0	0	5	121
GO:0016817 hydrolase activity, acting on acid anhydrides	35	0.760478	5.043	0.04	Molecular Function	GO:0016817	hydrolase activity, acting on acid anhydrides	0.548134	0.760478	0	0	35	872
GO:0008556 P-type potassium transmembrane transporter activity	2	0.760478	0.288	0.044	Molecular Function	GO:0008556	P-type potassium transmembrane transporter activity	0.549234	0.760478	0	0	2	45
GO:0016646 oxidoreductase activity, acting on the CH-NH group of donors, NAD or NADP as acceptor	2	0.760478	0.288	0.044	Molecular Function	GO:0016646	oxidoreductase activity, acting on the CH-NH group of donors, NAD or NADP as acceptor	0.549234	0.760478	0	0	2	45
GO:0016846 carbon-sulfur lyase activity	2	0.760478	0.288	0.044	Molecular Function	GO:0016846	carbon-sulfur lyase activity	0.549234	0.760478	0	0	2	45
GO:0005319 lipid transporter activity	6	0.761388	0.865	0.041	Molecular Function	GO:0005319	lipid transporter activity	0.550832	0.761388	0	0	6	147
GO:0016702 oxidoreductase activity, acting on single donors with incorporation of molecular oxygen, incorporation of two atoms of oxygen	3	0.763215	0.432	0.042	Molecular Function	GO:0016702	oxidoreductase activity, acting on single donors with incorporation of molecular oxygen, incorporation of two atoms of oxygen	0.553096	0.763215	0	0	3	71
GO:0045184 establishment of protein localization	41	0.763612	7.295	0.042	Biological Process	GO:0045184	establishment of protein localization	0.409285	0.763612	0	0	41	968
GO:0009451 RNA modification	21	0.763612	3.737	0.043	Biological Process	GO:0009451	RNA modification	0.410794	0.763612	0	0	21	485
GO:0009072 aromatic amino acid family metabolic process	7	0.763612	1.246	0.046	Biological Process	GO:0009072	aromatic amino acid family metabolic process	0.414312	0.763612	0	0	7	151
GO:0001101 response to acid chemical	1	0.763612	0.178	0.077	Biological Process	GO:0001101	response to acid chemical	0.416429	0.763612	0	0	1	13
GO:0006655 phosphatidylglycerol biosynthetic process	1	0.763612	0.178	0.077	Biological Process	GO:0006655	phosphatidylglycerol biosynthetic process	0.416429	0.763612	0	0	1	13
GO:0032048 cardiolipin metabolic process	1	0.763612	0.178	0.077	Biological Process	GO:0032048	cardiolipin metabolic process	0.416429	0.763612	0	0	1	13
GO:0032049 cardiolipin biosynthetic process	1	0.763612	0.178	0.077	Biological Process	GO:0032049	cardiolipin biosynthetic process	0.416429	0.763612	0	0	1	13
GO:0033609 oxalate metabolic process	1	0.763612	0.178	0.077	Biological Process	GO:0033609	oxalate metabolic process	0.416429	0.763612	0	0	1	13
GO:0033611 oxalate catabolic process	1	0.763612	0.178	0.077	Biological Process	GO:0033611	oxalate catabolic process	0.416429	0.763612	0	0	1	13
GO:0040007 growth	1	0.763612	0.178	0.077	Biological Process	GO:0040007	growth	0.416429	0.763612	0	0	1	13
GO:0042732 D-xylose metabolic process	1	0.763612	0.178	0.077	Biological Process	GO:0042732	D-xylose metabolic process	0.416429	0.763612	0	0	1	13
GO:0046471 phosphatidylglycerol metabolic process	1	0.763612	0.178	0.077	Biological Process	GO:0046471	phosphatidylglycerol metabolic process	0.416429	0.763612	0	0	1	13
GO:0046690 response to tellurium ion	1	0.763612	0.178	0.077	Biological Process	GO:0046690	response to tellurium ion	0.416429	0.763612	0	0	1	13
GO:0051225 spindle assembly	1	0.763612	0.178	0.077	Biological Process	GO:0051225	spindle assembly	0.416429	0.763612	0	0	1	13
GO:0120036 plasma membrane bounded cell projection organization	1	0.763612	0.178	0.077	Biological Process	GO:0120036	plasma membrane bounded cell projection organization	0.416429	0.763612	0	0	1	13
GO:0006559 L-phenylalanine catabolic process	4	0.763612	0.712	0.049	Biological Process	GO:0006559	L-phenylalanine catabolic process	0.417987	0.763612	0	0	4	81
GO:1902222 erythrose 4-phosphate/phosphoenolpyruvate family amino acid catabolic process	4	0.763612	0.712	0.049	Biological Process	GO:1902222	erythrose 4-phosphate/phosphoenolpyruvate family amino acid catabolic process	0.417987	0.763612	0	0	4	81
GO:0006888 endoplasmic reticulum to Golgi vesicle-mediated transport	2	0.763612	0.356	0.057	Biological Process	GO:0006888	endoplasmic reticulum to Golgi vesicle-mediated transport	0.418128	0.763612	0	0	2	35
GO:0009448 gamma-aminobutyric acid metabolic process	2	0.763612	0.356	0.057	Biological Process	GO:0009448	gamma-aminobutyric acid metabolic process	0.418128	0.763612	0	0	2	35
GO:0009450 gamma-aminobutyric acid catabolic process	2	0.763612	0.356	0.057	Biological Process	GO:0009450	gamma-aminobutyric acid catabolic process	0.418128	0.763612	0	0	2	35
GO:0022836 gated channel activity	6	0.764939	0.865	0.041	Molecular Function	GO:0022836	gated channel activity	0.557508	0.764939	0	0	6	148
GO:0043168 anion binding	125	0.764939	18.012	0.04	Molecular Function	GO:0043168	anion binding	0.558376	0.764939	0	0	125	3112
GO:0005543 phospholipid binding	2	0.764939	0.288	0.043	Molecular Function	GO:0005543	phospholipid binding	0.561221	0.764939	0	0	2	46
GO:0016861 intramolecular oxidoreductase activity, interconverting aldoses and ketoses	2	0.764939	0.288	0.043	Molecular Function	GO:0016861	intramolecular oxidoreductase activity, interconverting aldoses and ketoses	0.561221	0.764939	0	0	2	46
GO:0000309 nicotinamide-nucleotide adenylyltransferase activity	1	0.764939	0.144	0.05	Molecular Function	GO:0000309	nicotinamide-nucleotide adenylyltransferase activity	0.562844	0.764939	0	0	1	20
GO:0004525 ribonuclease III activity	1	0.764939	0.144	0.05	Molecular Function	GO:0004525	ribonuclease III activity	0.562844	0.764939	0	0	1	20
GO:0008883 glutamyl-tRNA reductase activity	1	0.764939	0.144	0.05	Molecular Function	GO:0008883	glutamyl-tRNA reductase activity	0.562844	0.764939	0	0	1	20
GO:0019208 phosphatase regulator activity	1	0.764939	0.144	0.05	Molecular Function	GO:0019208	phosphatase regulator activity	0.562844	0.764939	0	0	1	20
GO:0032296 double-stranded RNA-specific ribonuclease activity	1	0.764939	0.144	0.05	Molecular Function	GO:0032296	double-stranded RNA-specific ribonuclease activity	0.562844	0.764939	0	0	1	20
GO:0015931 nucleobase-containing compound transport	3	0.76599	0.534	0.052	Biological Process	GO:0015931	nucleobase-containing compound transport	0.420004	0.76599	0	0	3	58
GO:0009070 serine family amino acid biosynthetic process	7	0.766741	1.246	0.046	Biological Process	GO:0009070	serine family amino acid biosynthetic process	0.42099	0.766741	0	0	7	152
GO:0044281 small molecule metabolic process	109	0.768424	19.395	0.041	Biological Process	GO:0044281	small molecule metabolic process	0.42249	0.768424	0	0	109	2633
GO:0000166 nucleotide binding	129	0.773143	18.588	0.04	Molecular Function	GO:0000166	nucleotide binding	0.570789	0.773143	0	0	129	3219
GO:1901265 nucleoside phosphate binding	129	0.773143	18.588	0.04	Molecular Function	GO:1901265	nucleoside phosphate binding	0.570789	0.773143	0	0	129	3219
GO:0015079 potassium ion transmembrane transporter activity	3	0.773569	0.432	0.041	Molecular Function	GO:0015079	potassium ion transmembrane transporter activity	0.572059	0.773569	0	0	3	73
GO:0003678 DNA helicase activity	9	0.774833	1.297	0.04	Molecular Function	GO:0003678	DNA helicase activity	0.57395	0.774833	0	0	9	227
GO:0006576 cellular biogenic amine metabolic process	8	0.776545	1.423	0.045	Biological Process	GO:0006576	cellular biogenic amine metabolic process	0.428785	0.776545	0	0	8	177
GO:0044106 cellular amine metabolic process	8	0.776545	1.423	0.045	Biological Process	GO:0044106	cellular amine metabolic process	0.428785	0.776545	0	0	8	177
GO:0009082 branched-chain amino acid biosynthetic process	3	0.776545	0.534	0.051	Biological Process	GO:0009082	branched-chain amino acid biosynthetic process	0.430883	0.776545	0	0	3	59
GO:0042430 indole-containing compound metabolic process	3	0.776545	0.534	0.051	Biological Process	GO:0042430	indole-containing compound metabolic process	0.430883	0.776545	0	0	3	59
GO:0007601 visual perception	5	0.776545	0.89	0.047	Biological Process	GO:0007601	visual perception	0.430942	0.776545	0	0	5	106
GO:0050953 sensory perception of light stimulus	5	0.776545	0.89	0.047	Biological Process	GO:0050953	sensory perception of light stimulus	0.430942	0.776545	0	0	5	106
GO:1901606 alpha-amino acid catabolic process	11	0.776545	1.957	0.044	Biological Process	GO:1901606	alpha-amino acid catabolic process	0.435121	0.776545	0	0	11	250
GO:0009719 response to endogenous stimulus	4	0.776545	0.712	0.048	Biological Process	GO:0009719	response to endogenous stimulus	0.436284	0.776545	0	0	4	83
GO:0009725 response to hormone	4	0.776545	0.712	0.048	Biological Process	GO:0009725	response to hormone	0.436284	0.776545	0	0	4	83
GO:0006694 steroid biosynthetic process	5	0.776545	0.89	0.047	Biological Process	GO:0006694	steroid biosynthetic process	0.438964	0.776545	0	0	5	107
GO:0008202 steroid metabolic process	5	0.776545	0.89	0.047	Biological Process	GO:0008202	steroid metabolic process	0.438964	0.776545	0	0	5	107
GO:0044038 cell wall macromolecule biosynthetic process	5	0.776545	0.89	0.047	Biological Process	GO:0044038	cell wall macromolecule biosynthetic process	0.438964	0.776545	0	0	5	107
GO:0070589 cellular component macromolecule biosynthetic process	5	0.776545	0.89	0.047	Biological Process	GO:0070589	cellular component macromolecule biosynthetic process	0.438964	0.776545	0	0	5	107
GO:0005980 glycogen catabolic process	1	0.776545	0.178	0.071	Biological Process	GO:0005980	glycogen catabolic process	0.440125	0.776545	0	0	1	14
GO:0006383 transcription by RNA polymerase III	1	0.776545	0.178	0.071	Biological Process	GO:0006383	transcription by RNA polymerase III	0.440125	0.776545	0	0	1	14
GO:0006434 seryl-tRNA aminoacylation	1	0.776545	0.178	0.071	Biological Process	GO:0006434	seryl-tRNA aminoacylation	0.440125	0.776545	0	0	1	14
GO:0006874 cellular calcium ion homeostasis	1	0.776545	0.178	0.071	Biological Process	GO:0006874	cellular calcium ion homeostasis	0.440125	0.776545	0	0	1	14
GO:0015977 carbon fixation	1	0.776545	0.178	0.071	Biological Process	GO:0015977	carbon fixation	0.440125	0.776545	0	0	1	14
GO:0015996 chlorophyll catabolic process	1	0.776545	0.178	0.071	Biological Process	GO:0015996	chlorophyll catabolic process	0.440125	0.776545	0	0	1	14
GO:0019295 coenzyme M biosynthetic process	1	0.776545	0.178	0.071	Biological Process	GO:0019295	coenzyme M biosynthetic process	0.440125	0.776545	0	0	1	14
GO:0019296 coenzyme M metabolic process	1	0.776545	0.178	0.071	Biological Process	GO:0019296	coenzyme M metabolic process	0.440125	0.776545	0	0	1	14
GO:0055074 calcium ion homeostasis	1	0.776545	0.178	0.071	Biological Process	GO:0055074	calcium ion homeostasis	0.440125	0.776545	0	0	1	14
GO:0006826 iron ion transport	6	0.776545	1.068	0.046	Biological Process	GO:0006826	iron ion transport	0.440333	0.776545	0	0	6	131
GO:0000049 tRNA binding	1	0.778338	0.144	0.048	Molecular Function	GO:0000049	tRNA binding	0.580573	0.778338	0	0	1	21
GO:0004122 cystathionine beta-synthase activity	1	0.778338	0.144	0.048	Molecular Function	GO:0004122	cystathionine beta-synthase activity	0.580573	0.778338	0	0	1	21
GO:0005085 guanyl-nucleotide exchange factor activity	1	0.778338	0.144	0.048	Molecular Function	GO:0005085	guanyl-nucleotide exchange factor activity	0.580573	0.778338	0	0	1	21
GO:0008853 exodeoxyribonuclease III activity	1	0.778338	0.144	0.048	Molecular Function	GO:0008853	exodeoxyribonuclease III activity	0.580573	0.778338	0	0	1	21
GO:0019200 carbohydrate kinase activity	3	0.778338	0.432	0.041	Molecular Function	GO:0019200	carbohydrate kinase activity	0.581351	0.778338	0	0	3	74
GO:0006259 DNA metabolic process	55	0.780139	9.786	0.042	Biological Process	GO:0006259	DNA metabolic process	0.444456	0.780139	0	0	55	1323
GO:0006558 L-phenylalanine metabolic process	4	0.780139	0.712	0.048	Biological Process	GO:0006558	L-phenylalanine metabolic process	0.445372	0.780139	0	0	4	84
GO:1902221 erythrose 4-phosphate/phosphoenolpyruvate family amino acid metabolic process	4	0.780139	0.712	0.048	Biological Process	GO:1902221	erythrose 4-phosphate/phosphoenolpyruvate family amino acid metabolic process	0.445372	0.780139	0	0	4	84
GO:0000160 phosphorelay signal transduction system	5	0.780139	0.89	0.046	Biological Process	GO:0000160	phosphorelay signal transduction system	0.446959	0.780139	0	0	5	108
GO:0006821 chloride transport	5	0.780139	0.89	0.046	Biological Process	GO:0006821	chloride transport	0.446959	0.780139	0	0	5	108
GO:0098656 anion transmembrane transport	7	0.780139	1.246	0.045	Biological Process	GO:0098656	anion transmembrane transport	0.447609	0.780139	0	0	7	156
GO:0018364 peptidyl-glutamine methylation	3	0.780139	0.534	0.049	Biological Process	GO:0018364	peptidyl-glutamine methylation	0.452412	0.780139	0	0	3	61
GO:1901135 carbohydrate derivative metabolic process	43	0.780139	7.651	0.042	Biological Process	GO:1901135	carbohydrate derivative metabolic process	0.452726	0.780139	0	0	43	1033
GO:0006824 cobalt ion transport	6	0.780139	1.068	0.045	Biological Process	GO:0006824	cobalt ion transport	0.454757	0.780139	0	0	6	133
GO:0006091 generation of precursor metabolites and energy	21	0.780139	3.737	0.042	Biological Process	GO:0006091	generation of precursor metabolites and energy	0.455709	0.780139	0	0	21	497
GO:0000373 Group II intron splicing	2	0.780139	0.356	0.053	Biological Process	GO:0000373	Group II intron splicing	0.459897	0.780139	0	0	2	38
GO:0015748 organophosphate ester transport	6	0.780139	1.068	0.045	Biological Process	GO:0015748	organophosphate ester transport	0.461938	0.780139	0	0	6	134
GO:0006177 GMP biosynthetic process	1	0.780139	0.178	0.067	Biological Process	GO:0006177	GMP biosynthetic process	0.462859	0.780139	0	0	1	15
GO:0006429 leucyl-tRNA aminoacylation	1	0.780139	0.178	0.067	Biological Process	GO:0006429	leucyl-tRNA aminoacylation	0.462859	0.780139	0	0	1	15
GO:0006897 endocytosis	1	0.780139	0.178	0.067	Biological Process	GO:0006897	endocytosis	0.462859	0.780139	0	0	1	15
GO:0007051 spindle organization	1	0.780139	0.178	0.067	Biological Process	GO:0007051	spindle organization	0.462859	0.780139	0	0	1	15
GO:0009095 aromatic amino acid family biosynthetic process, prephenate pathway	1	0.780139	0.178	0.067	Biological Process	GO:0009095	aromatic amino acid family biosynthetic process, prephenate pathway	0.462859	0.780139	0	0	1	15
GO:0015669 gas transport	1	0.780139	0.178	0.067	Biological Process	GO:0015669	gas transport	0.462859	0.780139	0	0	1	15
GO:0015671 oxygen transport	1	0.780139	0.178	0.067	Biological Process	GO:0015671	oxygen transport	0.462859	0.780139	0	0	1	15
GO:0019413 acetate biosynthetic process	1	0.780139	0.178	0.067	Biological Process	GO:0019413	acetate biosynthetic process	0.462859	0.780139	0	0	1	15
GO:0045892 negative regulation of transcription, DNA-templated	1	0.780139	0.178	0.067	Biological Process	GO:0045892	negative regulation of transcription, DNA-templated	0.462859	0.780139	0	0	1	15
GO:0046037 GMP metabolic process	1	0.780139	0.178	0.067	Biological Process	GO:0046037	GMP metabolic process	0.462859	0.780139	0	0	1	15
GO:1902679 negative regulation of RNA biosynthetic process	1	0.780139	0.178	0.067	Biological Process	GO:1902679	negative regulation of RNA biosynthetic process	0.462859	0.780139	0	0	1	15
GO:1903507 negative regulation of nucleic acid-templated transcription	1	0.780139	0.178	0.067	Biological Process	GO:1903507	negative regulation of nucleic acid-templated transcription	0.462859	0.780139	0	0	1	15
GO:0015750 pentose transmembrane transport	5	0.780139	0.89	0.045	Biological Process	GO:0015750	pentose transmembrane transport	0.462861	0.780139	0	0	5	110
GO:0015753 D-xylose transmembrane transport	5	0.780139	0.89	0.045	Biological Process	GO:0015753	D-xylose transmembrane transport	0.462861	0.780139	0	0	5	110
GO:0015821 methionine transport	5	0.780139	0.89	0.045	Biological Process	GO:0015821	methionine transport	0.462861	0.780139	0	0	5	110
GO:0015846 polyamine transport	5	0.780139	0.89	0.045	Biological Process	GO:0015846	polyamine transport	0.462861	0.780139	0	0	5	110
GO:0015871 choline transport	5	0.780139	0.89	0.045	Biological Process	GO:0015871	choline transport	0.462861	0.780139	0	0	5	110
GO:0033231 carbohydrate export	5	0.780139	0.89	0.045	Biological Process	GO:0033231	carbohydrate export	0.462861	0.780139	0	0	5	110
GO:0042940 D-amino acid transport	5	0.780139	0.89	0.045	Biological Process	GO:0042940	D-amino acid transport	0.462861	0.780139	0	0	5	110
GO:0048473 D-methionine transport	5	0.780139	0.89	0.045	Biological Process	GO:0048473	D-methionine transport	0.462861	0.780139	0	0	5	110
GO:0009081 branched-chain amino acid metabolic process	3	0.780139	0.534	0.048	Biological Process	GO:0009081	branched-chain amino acid metabolic process	0.463051	0.780139	0	0	3	62
GO:0009150 purine ribonucleotide metabolic process	21	0.780139	3.737	0.042	Biological Process	GO:0009150	purine ribonucleotide metabolic process	0.463196	0.780139	0	0	21	499
GO:0009243 O antigen biosynthetic process	4	0.780139	0.712	0.047	Biological Process	GO:0009243	O antigen biosynthetic process	0.463409	0.780139	0	0	4	86
GO:0046402 O antigen metabolic process	4	0.780139	0.712	0.047	Biological Process	GO:0046402	O antigen metabolic process	0.463409	0.780139	0	0	4	86
GO:0044264 cellular polysaccharide metabolic process	12	0.781341	2.135	0.043	Biological Process	GO:0044264	cellular polysaccharide metabolic process	0.464708	0.781341	0	0	12	280
GO:0010007 magnesium chelatase complex	2	0.783457	0.76	0.091	Cellular Component	GO:0010007	magnesium chelatase complex	0.195217	0.783457	0	0	2	22
GO:0016611 iron-iron nitrogenase complex	1	0.783457	0.38	0.167	Cellular Component	GO:0016611	iron-iron nitrogenase complex	0.202777	0.783457	0	0	1	6
GO:0016613 vanadium-iron nitrogenase complex	1	0.783457	0.38	0.167	Cellular Component	GO:0016613	vanadium-iron nitrogenase complex	0.202777	0.783457	0	0	1	6
GO:0030008 TRAPP complex	1	0.783457	0.38	0.167	Cellular Component	GO:0030008	TRAPP complex	0.202777	0.783457	0	0	1	6
GO:0036452 ESCRT complex	1	0.783457	0.38	0.167	Cellular Component	GO:0036452	ESCRT complex	0.202777	0.783457	0	0	1	6
GO:0070652 HAUS complex	1	0.783457	0.38	0.167	Cellular Component	GO:0070652	HAUS complex	0.202777	0.783457	0	0	1	6
GO:0004175 endopeptidase activity	21	0.785547	3.026	0.039	Molecular Function	GO:0004175	endopeptidase activity	0.587705	0.785547	0	0	21	534
GO:0008104 protein localization	41	0.785583	7.295	0.041	Biological Process	GO:0008104	protein localization	0.468633	0.785583	0	0	41	990
GO:0008033 tRNA processing	19	0.785583	3.381	0.042	Biological Process	GO:0008033	tRNA processing	0.470256	0.785583	0	0	19	452
GO:0003008 system process	5	0.785583	0.89	0.045	Biological Process	GO:0003008	system process	0.470761	0.785583	0	0	5	111
GO:0007600 sensory perception	5	0.785583	0.89	0.045	Biological Process	GO:0007600	sensory perception	0.470761	0.785583	0	0	5	111
GO:0015749 monosaccharide transmembrane transport	5	0.785583	0.89	0.045	Biological Process	GO:0015749	monosaccharide transmembrane transport	0.470761	0.785583	0	0	5	111
GO:0050877 nervous system process	5	0.785583	0.89	0.045	Biological Process	GO:0050877	nervous system process	0.470761	0.785583	0	0	5	111
GO:0046395 carboxylic acid catabolic process	20	0.785752	3.559	0.042	Biological Process	GO:0046395	carboxylic acid catabolic process	0.472397	0.785752	0	0	20	477
GO:0006071 glycerol metabolic process	2	0.785752	0.356	0.051	Biological Process	GO:0006071	glycerol metabolic process	0.473429	0.785752	0	0	2	39
GO:0006591 ornithine metabolic process	2	0.785752	0.356	0.051	Biological Process	GO:0006591	ornithine metabolic process	0.473429	0.785752	0	0	2	39
GO:0019400 alditol metabolic process	2	0.785752	0.356	0.051	Biological Process	GO:0019400	alditol metabolic process	0.473429	0.785752	0	0	2	39
GO:0016051 carbohydrate biosynthetic process	16	0.785752	2.847	0.042	Biological Process	GO:0016051	carbohydrate biosynthetic process	0.475755	0.785752	0	0	16	380
GO:0032973 amino acid export across plasma membrane	6	0.785752	1.068	0.044	Biological Process	GO:0032973	amino acid export across plasma membrane	0.476224	0.785752	0	0	6	136
GO:0033228 cysteine export across plasma membrane	6	0.785752	1.068	0.044	Biological Process	GO:0033228	cysteine export across plasma membrane	0.476224	0.785752	0	0	6	136
GO:0042883 cysteine transport	6	0.785752	1.068	0.044	Biological Process	GO:0042883	cysteine transport	0.476224	0.785752	0	0	6	136
GO:1903712 cysteine transmembrane transport	6	0.785752	1.068	0.044	Biological Process	GO:1903712	cysteine transmembrane transport	0.476224	0.785752	0	0	6	136
GO:0043170 macromolecule metabolic process	306	0.785752	54.448	0.041	Biological Process	GO:0043170	macromolecule metabolic process	0.478141	0.785752	0	0	306	7515
GO:0034219 carbohydrate transmembrane transport	5	0.785752	0.89	0.045	Biological Process	GO:0034219	carbohydrate transmembrane transport	0.478625	0.785752	0	0	5	112
GO:0000101 sulfur amino acid transport	6	0.785752	1.068	0.044	Biological Process	GO:0000101	sulfur amino acid transport	0.483327	0.785752	0	0	6	137
GO:0007129 homologous chromosome pairing at meiosis	1	0.785752	0.178	0.062	Biological Process	GO:0007129	homologous chromosome pairing at meiosis	0.484673	0.785752	0	0	1	16
GO:0007130 synaptonemal complex assembly	1	0.785752	0.178	0.062	Biological Process	GO:0007130	synaptonemal complex assembly	0.484673	0.785752	0	0	1	16
GO:0009251 glucan catabolic process	1	0.785752	0.178	0.062	Biological Process	GO:0009251	glucan catabolic process	0.484673	0.785752	0	0	1	16
GO:0016999 antibiotic metabolic process	1	0.785752	0.178	0.062	Biological Process	GO:0016999	antibiotic metabolic process	0.484673	0.785752	0	0	1	16
GO:0017000 antibiotic biosynthetic process	1	0.785752	0.178	0.062	Biological Process	GO:0017000	antibiotic biosynthetic process	0.484673	0.785752	0	0	1	16
GO:0044247 cellular polysaccharide catabolic process	1	0.785752	0.178	0.062	Biological Process	GO:0044247	cellular polysaccharide catabolic process	0.484673	0.785752	0	0	1	16
GO:0045143 homologous chromosome segregation	1	0.785752	0.178	0.062	Biological Process	GO:0045143	homologous chromosome segregation	0.484673	0.785752	0	0	1	16
GO:0050776 regulation of immune response	1	0.785752	0.178	0.062	Biological Process	GO:0050776	regulation of immune response	0.484673	0.785752	0	0	1	16
GO:0070192 chromosome organization involved in meiotic cell cycle	1	0.785752	0.178	0.062	Biological Process	GO:0070192	chromosome organization involved in meiotic cell cycle	0.484673	0.785752	0	0	1	16
GO:0070193 synaptonemal complex organization	1	0.785752	0.178	0.062	Biological Process	GO:0070193	synaptonemal complex organization	0.484673	0.785752	0	0	1	16
GO:0042953 lipoprotein transport	5	0.785752	0.89	0.044	Biological Process	GO:0042953	lipoprotein transport	0.486449	0.785752	0	0	5	113
GO:0043215 daunorubicin transport	5	0.785752	0.89	0.044	Biological Process	GO:0043215	daunorubicin transport	0.486449	0.785752	0	0	5	113
GO:0044872 lipoprotein localization	5	0.785752	0.89	0.044	Biological Process	GO:0044872	lipoprotein localization	0.486449	0.785752	0	0	5	113
GO:0000398 mRNA splicing, via spliceosome	2	0.785752	0.356	0.05	Biological Process	GO:0000398	mRNA splicing, via spliceosome	0.486754	0.785752	0	0	2	40
GO:0046474 glycerophospholipid biosynthetic process	2	0.785752	0.356	0.05	Biological Process	GO:0046474	glycerophospholipid biosynthetic process	0.486754	0.785752	0	0	2	40
GO:0070205 2-succinyl-6-hydroxy-2,4-cyclohexadiene-1-carboxylate synthase activity	4	0.786051	0.576	0.04	Molecular Function	GO:0070205	2-succinyl-6-hydroxy-2,4-cyclohexadiene-1-carboxylate synthase activity	0.589053	0.786051	0	0	4	101
GO:0003746 translation elongation factor activity	2	0.790919	0.288	0.041	Molecular Function	GO:0003746	translation elongation factor activity	0.595801	0.790919	0	0	2	49
GO:0008175 tRNA methyltransferase activity	2	0.790919	0.288	0.041	Molecular Function	GO:0008175	tRNA methyltransferase activity	0.595801	0.790919	0	0	2	49
GO:0033225 ATPase-coupled 2-aminoethylphosphonate transporter activity	5	0.790919	0.72	0.039	Molecular Function	GO:0033225	ATPase-coupled 2-aminoethylphosphonate transporter activity	0.5962	0.790919	0	0	5	128
GO:0016857 racemase and epimerase activity, acting on carbohydrates and derivatives	4	0.790919	0.576	0.039	Molecular Function	GO:0016857	racemase and epimerase activity, acting on carbohydrates and derivatives	0.596874	0.790919	0	0	4	102
GO:0016832 aldehyde-lyase activity	1	0.790919	0.144	0.045	Molecular Function	GO:0016832	aldehyde-lyase activity	0.597583	0.790919	0	0	1	22
GO:0016054 organic acid catabolic process	20	0.792452	3.559	0.041	Biological Process	GO:0016054	organic acid catabolic process	0.491498	0.792452	0	0	20	482
GO:0015706 nitrate transport	5	0.793302	0.89	0.044	Biological Process	GO:0015706	nitrate transport	0.494232	0.793302	0	0	5	114
GO:0015920 lipopolysaccharide transport	5	0.793302	0.89	0.044	Biological Process	GO:0015920	lipopolysaccharide transport	0.494232	0.793302	0	0	5	114
GO:0043213 bacteriocin transport	5	0.793302	0.89	0.044	Biological Process	GO:0043213	bacteriocin transport	0.494232	0.793302	0	0	5	114
GO:0015937 coenzyme A biosynthetic process	3	0.793302	0.534	0.046	Biological Process	GO:0015937	coenzyme A biosynthetic process	0.494403	0.793302	0	0	3	65
GO:0140115 export across plasma membrane	6	0.796827	1.068	0.043	Biological Process	GO:0140115	export across plasma membrane	0.497441	0.796827	0	0	6	139
GO:0019637 organophosphate metabolic process	38	0.796827	6.762	0.041	Biological Process	GO:0019637	organophosphate metabolic process	0.498037	0.796827	0	0	38	927
GO:0010564 regulation of cell cycle process	2	0.796827	0.356	0.049	Biological Process	GO:0010564	regulation of cell cycle process	0.499867	0.796827	0	0	2	41
GO:0009233 menaquinone metabolic process	10	0.796827	1.779	0.042	Biological Process	GO:0009233	menaquinone metabolic process	0.50064	0.796827	0	0	10	238
GO:0009234 menaquinone biosynthetic process	10	0.796827	1.779	0.042	Biological Process	GO:0009234	menaquinone biosynthetic process	0.50064	0.796827	0	0	10	238
GO:0009165 nucleotide biosynthetic process	19	0.796827	3.381	0.041	Biological Process	GO:0009165	nucleotide biosynthetic process	0.501568	0.796827	0	0	19	460
GO:1901293 nucleoside phosphate biosynthetic process	19	0.796827	3.381	0.041	Biological Process	GO:1901293	nucleoside phosphate biosynthetic process	0.501568	0.796827	0	0	19	460
GO:0006810 transport	109	0.796827	19.395	0.041	Biological Process	GO:0006810	transport	0.501801	0.796827	0	0	109	2678
GO:1901656 glycoside transport	5	0.796827	0.89	0.043	Biological Process	GO:1901656	glycoside transport	0.501971	0.796827	0	0	5	115
GO:0015804 neutral amino acid transport	6	0.796904	1.068	0.043	Biological Process	GO:0015804	neutral amino acid transport	0.504449	0.796904	0	0	6	140
GO:0006000 fructose metabolic process	1	0.796904	0.178	0.059	Biological Process	GO:0006000	fructose metabolic process	0.505602	0.796904	0	0	1	17
GO:0006432 phenylalanyl-tRNA aminoacylation	1	0.796904	0.178	0.059	Biological Process	GO:0006432	phenylalanyl-tRNA aminoacylation	0.505602	0.796904	0	0	1	17
GO:0007127 meiosis I	1	0.796904	0.178	0.059	Biological Process	GO:0007127	meiosis I	0.505602	0.796904	0	0	1	17
GO:0016125 sterol metabolic process	1	0.796904	0.178	0.059	Biological Process	GO:0016125	sterol metabolic process	0.505602	0.796904	0	0	1	17
GO:0016126 sterol biosynthetic process	1	0.796904	0.178	0.059	Biological Process	GO:0016126	sterol biosynthetic process	0.505602	0.796904	0	0	1	17
GO:0008654 phospholipid biosynthetic process	7	0.797409	1.246	0.042	Biological Process	GO:0008654	phospholipid biosynthetic process	0.506519	0.797409	0	0	7	165
GO:0006402 mRNA catabolic process	4	0.798049	0.712	0.044	Biological Process	GO:0006402	mRNA catabolic process	0.507523	0.798049	0	0	4	91
GO:0015675 nickel cation transport	5	0.800472	0.89	0.043	Biological Process	GO:0015675	nickel cation transport	0.509664	0.800472	0	0	5	116
GO:0003978 UDP-glucose 4-epimerase activity	3	0.802297	0.432	0.039	Molecular Function	GO:0003978	UDP-glucose 4-epimerase activity	0.60845	0.802297	0	0	3	77
GO:0015293 symporter activity	6	0.802297	0.865	0.038	Molecular Function	GO:0015293	symporter activity	0.609152	0.802297	0	0	6	156
GO:0015294 solute:cation symporter activity	6	0.802297	0.865	0.038	Molecular Function	GO:0015294	solute:cation symporter activity	0.609152	0.802297	0	0	6	156
GO:0009088 threonine biosynthetic process	2	0.803449	0.356	0.048	Biological Process	GO:0009088	threonine biosynthetic process	0.512763	0.803449	0	0	2	42
GO:0019079 viral genome replication	2	0.803449	0.356	0.048	Biological Process	GO:0019079	viral genome replication	0.512763	0.803449	0	0	2	42
GO:0000105 histidine biosynthetic process	4	0.806867	0.712	0.043	Biological Process	GO:0000105	histidine biosynthetic process	0.516153	0.806867	0	0	4	92
GO:0007186 G protein-coupled receptor signaling pathway	4	0.806867	0.712	0.043	Biological Process	GO:0007186	G protein-coupled receptor signaling pathway	0.516153	0.806867	0	0	4	92
GO:0006012 galactose metabolic process	5	0.807461	0.89	0.043	Biological Process	GO:0006012	galactose metabolic process	0.517308	0.807461	0	0	5	117
GO:0051234 establishment of localization	109	0.807461	19.395	0.041	Biological Process	GO:0051234	establishment of localization	0.521194	0.807461	0	0	109	2689
GO:0055086 nucleobase-containing small molecule metabolic process	32	0.807461	5.694	0.041	Biological Process	GO:0055086	nucleobase-containing small molecule metabolic process	0.521481	0.807461	0	0	32	787
GO:0006163 purine nucleotide metabolic process	21	0.807461	3.737	0.041	Biological Process	GO:0006163	purine nucleotide metabolic process	0.522638	0.807461	0	0	21	515
GO:0016137 glycoside metabolic process	3	0.807461	0.534	0.044	Biological Process	GO:0016137	glycoside metabolic process	0.524817	0.807461	0	0	3	68
GO:0030030 cell projection organization	2	0.807461	0.356	0.047	Biological Process	GO:0030030	cell projection organization	0.525437	0.807461	0	0	2	43
GO:0051274 beta-glucan biosynthetic process	2	0.807461	0.356	0.047	Biological Process	GO:0051274	beta-glucan biosynthetic process	0.525437	0.807461	0	0	2	43
GO:0006935 chemotaxis	1	0.807461	0.178	0.056	Biological Process	GO:0006935	chemotaxis	0.525682	0.807461	0	0	1	18
GO:0009445 putrescine metabolic process	1	0.807461	0.178	0.056	Biological Process	GO:0009445	putrescine metabolic process	0.525682	0.807461	0	0	1	18
GO:0030026 cellular manganese ion homeostasis	1	0.807461	0.178	0.056	Biological Process	GO:0030026	cellular manganese ion homeostasis	0.525682	0.807461	0	0	1	18
GO:0030488 tRNA methylation	1	0.807461	0.178	0.056	Biological Process	GO:0030488	tRNA methylation	0.525682	0.807461	0	0	1	18
GO:0042330 taxis	1	0.807461	0.178	0.056	Biological Process	GO:0042330	taxis	0.525682	0.807461	0	0	1	18
GO:0045132 meiotic chromosome segregation	1	0.807461	0.178	0.056	Biological Process	GO:0045132	meiotic chromosome segregation	0.525682	0.807461	0	0	1	18
GO:0046149 pigment catabolic process	1	0.807461	0.178	0.056	Biological Process	GO:0046149	pigment catabolic process	0.525682	0.807461	0	0	1	18
GO:0055071 manganese ion homeostasis	1	0.807461	0.178	0.056	Biological Process	GO:0055071	manganese ion homeostasis	0.525682	0.807461	0	0	1	18
GO:0006817 phosphate ion transport	8	0.807461	1.423	0.041	Biological Process	GO:0006817	phosphate ion transport	0.526211	0.807461	0	0	8	193
GO:0034470 ncRNA processing	23	0.80886	4.093	0.041	Biological Process	GO:0034470	ncRNA processing	0.527728	0.80886	0	0	23	566
GO:0003755 peptidyl-prolyl cis-trans isomerase activity	2	0.809602	0.288	0.039	Molecular Function	GO:0003755	peptidyl-prolyl cis-trans isomerase activity	0.617696	0.809602	0	0	2	51
GO:0008081 phosphoric diester hydrolase activity	2	0.809602	0.288	0.039	Molecular Function	GO:0008081	phosphoric diester hydrolase activity	0.617696	0.809602	0	0	2	51
GO:0046406 magnesium protoporphyrin IX methyltransferase activity	2	0.809602	0.288	0.039	Molecular Function	GO:0046406	magnesium protoporphyrin IX methyltransferase activity	0.617696	0.809602	0	0	2	51
GO:0015888 thiamine transport	5	0.81014	0.89	0.042	Biological Process	GO:0015888	thiamine transport	0.532444	0.81014	0	0	5	119
GO:0030974 thiamine pyrophosphate transmembrane transport	5	0.81014	0.89	0.042	Biological Process	GO:0030974	thiamine pyrophosphate transmembrane transport	0.532444	0.81014	0	0	5	119
GO:0045117 azole transmembrane transport	5	0.81014	0.89	0.042	Biological Process	GO:0045117	azole transmembrane transport	0.532444	0.81014	0	0	5	119
GO:0071934 thiamine transmembrane transport	5	0.81014	0.89	0.042	Biological Process	GO:0071934	thiamine transmembrane transport	0.532444	0.81014	0	0	5	119
GO:0072531 pyrimidine-containing compound transmembrane transport	5	0.81014	0.89	0.042	Biological Process	GO:0072531	pyrimidine-containing compound transmembrane transport	0.532444	0.81014	0	0	5	119
GO:0070085 glycosylation	4	0.81014	0.712	0.043	Biological Process	GO:0070085	glycosylation	0.533199	0.81014	0	0	4	94
GO:0098754 detoxification	4	0.81014	0.712	0.043	Biological Process	GO:0098754	detoxification	0.533199	0.81014	0	0	4	94
GO:0015691 cadmium ion transport	2	0.81014	0.356	0.045	Biological Process	GO:0015691	cadmium ion transport	0.537888	0.81014	0	0	2	44
GO:0015716 organic phosphonate transport	5	0.81014	0.89	0.042	Biological Process	GO:0015716	organic phosphonate transport	0.539931	0.81014	0	0	5	120
GO:0015840 urea transport	5	0.81014	0.89	0.042	Biological Process	GO:0015840	urea transport	0.539931	0.81014	0	0	5	120
GO:0019755 one-carbon compound transport	5	0.81014	0.89	0.042	Biological Process	GO:0019755	one-carbon compound transport	0.539931	0.81014	0	0	5	120
GO:0035461 vitamin transmembrane transport	5	0.81014	0.89	0.042	Biological Process	GO:0035461	vitamin transmembrane transport	0.539931	0.81014	0	0	5	120
GO:0008643 carbohydrate transport	12	0.81014	2.135	0.041	Biological Process	GO:0008643	carbohydrate transport	0.542873	0.81014	0	0	12	296
GO:0015936 coenzyme A metabolic process	3	0.81014	0.534	0.043	Biological Process	GO:0015936	coenzyme A metabolic process	0.544524	0.81014	0	0	3	70
GO:0019362 pyridine nucleotide metabolic process	3	0.81014	0.534	0.043	Biological Process	GO:0019362	pyridine nucleotide metabolic process	0.544524	0.81014	0	0	3	70
GO:0019363 pyridine nucleotide biosynthetic process	3	0.81014	0.534	0.043	Biological Process	GO:0019363	pyridine nucleotide biosynthetic process	0.544524	0.81014	0	0	3	70
GO:0006561 proline biosynthetic process	1	0.81014	0.178	0.053	Biological Process	GO:0006561	proline biosynthetic process	0.544948	0.81014	0	0	1	19
GO:0019835 cytolysis	1	0.81014	0.178	0.053	Biological Process	GO:0019835	cytolysis	0.544948	0.81014	0	0	1	19
GO:0034754 cellular hormone metabolic process	1	0.81014	0.178	0.053	Biological Process	GO:0034754	cellular hormone metabolic process	0.544948	0.81014	0	0	1	19
GO:0042445 hormone metabolic process	1	0.81014	0.178	0.053	Biological Process	GO:0042445	hormone metabolic process	0.544948	0.81014	0	0	1	19
GO:0043107 type IV pilus-dependent motility	1	0.81014	0.178	0.053	Biological Process	GO:0043107	type IV pilus-dependent motility	0.544948	0.81014	0	0	1	19
GO:0045861 negative regulation of proteolysis	1	0.81014	0.178	0.053	Biological Process	GO:0045861	negative regulation of proteolysis	0.544948	0.81014	0	0	1	19
GO:0061982 meiosis I cell cycle process	1	0.81014	0.178	0.053	Biological Process	GO:0061982	meiosis I cell cycle process	0.544948	0.81014	0	0	1	19
GO:0072503 cellular divalent inorganic cation homeostasis	1	0.81014	0.178	0.053	Biological Process	GO:0072503	cellular divalent inorganic cation homeostasis	0.544948	0.81014	0	0	1	19
GO:0072507 divalent inorganic cation homeostasis	1	0.81014	0.178	0.053	Biological Process	GO:0072507	divalent inorganic cation homeostasis	0.544948	0.81014	0	0	1	19
GO:0140013 meiotic nuclear division	1	0.81014	0.178	0.053	Biological Process	GO:0140013	meiotic nuclear division	0.544948	0.81014	0	0	1	19
GO:1902652 secondary alcohol metabolic process	1	0.81014	0.178	0.053	Biological Process	GO:1902652	secondary alcohol metabolic process	0.544948	0.81014	0	0	1	19
GO:0015267 channel activity	11	0.812834	1.585	0.038	Molecular Function	GO:0015267	channel activity	0.622169	0.812834	0	0	11	288
GO:0022803 passive transmembrane transporter activity	11	0.812834	1.585	0.038	Molecular Function	GO:0022803	passive transmembrane transporter activity	0.622169	0.812834	0	0	11	288
GO:0043229 intracellular organelle	106	0.815051	40.304	0.039	Cellular Component	GO:0043229	intracellular organelle	0.217391	0.815051	0	0	106	2685
GO:0005634 nucleus	53	0.815051	20.152	0.041	Cellular Component	GO:0005634	nucleus	0.227129	0.815051	0	0	53	1294
GO:0010008 endosome membrane	1	0.815051	0.38	0.143	Cellular Component	GO:0010008	endosome membrane	0.232341	0.815051	0	0	1	7
GO:0016610 nitrogenase complex	1	0.815051	0.38	0.143	Cellular Component	GO:0016610	nitrogenase complex	0.232341	0.815051	0	0	1	7
GO:0016612 molybdenum-iron nitrogenase complex	1	0.815051	0.38	0.143	Cellular Component	GO:0016612	molybdenum-iron nitrogenase complex	0.232341	0.815051	0	0	1	7
GO:0000228 nuclear chromosome	4	0.815051	1.521	0.06	Cellular Component	GO:0000228	nuclear chromosome	0.235995	0.815051	0	0	4	67
GO:0031233 intrinsic component of external side of plasma membrane	2	0.815051	0.76	0.08	Cellular Component	GO:0031233	intrinsic component of external side of plasma membrane	0.236525	0.815051	0	0	2	25
GO:0045239 tricarboxylic acid cycle enzyme complex	2	0.815051	0.76	0.08	Cellular Component	GO:0045239	tricarboxylic acid cycle enzyme complex	0.236525	0.815051	0	0	2	25
GO:0008170 N-methyltransferase activity	3	0.815916	0.432	0.038	Molecular Function	GO:0008170	N-methyltransferase activity	0.625853	0.815916	0	0	3	79
GO:0004849 uridine kinase activity	1	0.815916	0.144	0.042	Molecular Function	GO:0004849	uridine kinase activity	0.629565	0.815916	0	0	1	24
GO:0010181 FMN binding	1	0.815916	0.144	0.042	Molecular Function	GO:0010181	FMN binding	0.629565	0.815916	0	0	1	24
GO:0010340 carboxyl-O-methyltransferase activity	1	0.815916	0.144	0.042	Molecular Function	GO:0010340	carboxyl-O-methyltransferase activity	0.629565	0.815916	0	0	1	24
GO:0051998 protein carboxyl O-methyltransferase activity	1	0.815916	0.144	0.042	Molecular Function	GO:0051998	protein carboxyl O-methyltransferase activity	0.629565	0.815916	0	0	1	24
GO:0071702 organic substance transport	59	0.815998	10.498	0.04	Biological Process	GO:0071702	organic substance transport	0.549629	0.815998	0	0	59	1467
GO:0045017 glycerolipid biosynthetic process	2	0.815998	0.356	0.044	Biological Process	GO:0045017	glycerolipid biosynthetic process	0.550111	0.815998	0	0	2	45
GO:0045254 pyruvate dehydrogenase complex	2	0.817099	0.76	0.077	Cellular Component	GO:0045254	pyruvate dehydrogenase complex	0.250416	0.817099	0	0	2	26
GO:0009360 DNA polymerase III complex	5	0.817099	1.901	0.054	Cellular Component	GO:0009360	DNA polymerase III complex	0.254564	0.817099	0	0	5	92
GO:0042597 periplasmic space	5	0.817099	1.901	0.054	Cellular Component	GO:0042597	periplasmic space	0.254564	0.817099	0	0	5	92
GO:0000159 protein phosphatase type 2A complex	1	0.817099	0.38	0.125	Cellular Component	GO:0000159	protein phosphatase type 2A complex	0.260813	0.817099	0	0	1	8
GO:0034702 ion channel complex	1	0.817099	0.38	0.125	Cellular Component	GO:0034702	ion channel complex	0.260813	0.817099	0	0	1	8
GO:0034703 cation channel complex	1	0.817099	0.38	0.125	Cellular Component	GO:0034703	cation channel complex	0.260813	0.817099	0	0	1	8
GO:0000145 exocyst	3	0.817099	1.141	0.062	Cellular Component	GO:0000145	exocyst	0.262234	0.817099	0	0	3	48
GO:0009897 external side of plasma membrane	2	0.817099	0.76	0.074	Cellular Component	GO:0009897	external side of plasma membrane	0.264329	0.817099	0	0	2	27
GO:0061695 transferase complex, transferring phosphorus-containing groups	11	0.817099	4.183	0.046	Cellular Component	GO:0061695	transferase complex, transferring phosphorus-containing groups	0.272057	0.817099	0	0	11	239
GO:0005741 mitochondrial outer membrane	3	0.817099	1.141	0.061	Cellular Component	GO:0005741	mitochondrial outer membrane	0.272366	0.817099	0	0	3	49
GO:0031968 organelle outer membrane	3	0.817099	1.141	0.061	Cellular Component	GO:0031968	organelle outer membrane	0.272366	0.817099	0	0	3	49
GO:0006508 proteolysis	49	0.818046	8.719	0.04	Biological Process	GO:0006508	proteolysis	0.557223	0.818046	0	0	49	1222
GO:0006417 regulation of translation	6	0.818046	1.068	0.041	Biological Process	GO:0006417	regulation of translation	0.559115	0.818046	0	0	6	148
GO:0034248 regulation of cellular amide metabolic process	6	0.818046	1.068	0.041	Biological Process	GO:0034248	regulation of cellular amide metabolic process	0.559115	0.818046	0	0	6	148
GO:0006595 polyamine metabolic process	2	0.818046	0.356	0.043	Biological Process	GO:0006595	polyamine metabolic process	0.562105	0.818046	0	0	2	46
GO:0006808 regulation of nitrogen utilization	2	0.818046	0.356	0.043	Biological Process	GO:0006808	regulation of nitrogen utilization	0.562105	0.818046	0	0	2	46
GO:0019740 nitrogen utilization	2	0.818046	0.356	0.043	Biological Process	GO:0019740	nitrogen utilization	0.562105	0.818046	0	0	2	46
GO:0000723 telomere maintenance	1	0.818046	0.178	0.05	Biological Process	GO:0000723	telomere maintenance	0.563433	0.818046	0	0	1	20
GO:0006787 porphyrin-containing compound catabolic process	1	0.818046	0.178	0.05	Biological Process	GO:0006787	porphyrin-containing compound catabolic process	0.563433	0.818046	0	0	1	20
GO:0006801 superoxide metabolic process	1	0.818046	0.178	0.05	Biological Process	GO:0006801	superoxide metabolic process	0.563433	0.818046	0	0	1	20
GO:0009263 deoxyribonucleotide biosynthetic process	1	0.818046	0.178	0.05	Biological Process	GO:0009263	deoxyribonucleotide biosynthetic process	0.563433	0.818046	0	0	1	20
GO:0009265 2'-deoxyribonucleotide biosynthetic process	1	0.818046	0.178	0.05	Biological Process	GO:0009265	2'-deoxyribonucleotide biosynthetic process	0.563433	0.818046	0	0	1	20
GO:0009399 nitrogen fixation	1	0.818046	0.178	0.05	Biological Process	GO:0009399	nitrogen fixation	0.563433	0.818046	0	0	1	20
GO:0032200 telomere organization	1	0.818046	0.178	0.05	Biological Process	GO:0032200	telomere organization	0.563433	0.818046	0	0	1	20
GO:0033015 tetrapyrrole catabolic process	1	0.818046	0.178	0.05	Biological Process	GO:0033015	tetrapyrrole catabolic process	0.563433	0.818046	0	0	1	20
GO:0044781 bacterial-type flagellum organization	1	0.818046	0.178	0.05	Biological Process	GO:0044781	bacterial-type flagellum organization	0.563433	0.818046	0	0	1	20
GO:0046385 deoxyribose phosphate biosynthetic process	1	0.818046	0.178	0.05	Biological Process	GO:0046385	deoxyribose phosphate biosynthetic process	0.563433	0.818046	0	0	1	20
GO:0051253 negative regulation of RNA metabolic process	1	0.818046	0.178	0.05	Biological Process	GO:0051253	negative regulation of RNA metabolic process	0.563433	0.818046	0	0	1	20
GO:0061025 membrane fusion	1	0.818046	0.178	0.05	Biological Process	GO:0061025	membrane fusion	0.563433	0.818046	0	0	1	20
GO:0072593 reactive oxygen species metabolic process	1	0.818046	0.178	0.05	Biological Process	GO:0072593	reactive oxygen species metabolic process	0.563433	0.818046	0	0	1	20
GO:0006572 tyrosine catabolic process	3	0.818046	0.534	0.042	Biological Process	GO:0006572	tyrosine catabolic process	0.563747	0.818046	0	0	3	72
GO:0003333 amino acid transmembrane transport	6	0.819243	1.068	0.04	Biological Process	GO:0003333	amino acid transmembrane transport	0.565752	0.819243	0	0	6	149
GO:0009117 nucleotide metabolic process	24	0.819243	4.27	0.04	Biological Process	GO:0009117	nucleotide metabolic process	0.5658	0.819243	0	0	24	602
GO:0009069 serine family amino acid metabolic process	7	0.821646	1.246	0.04	Biological Process	GO:0009069	serine family amino acid metabolic process	0.569298	0.821646	0	0	7	175
GO:0015695 organic cation transport	5	0.821646	0.89	0.04	Biological Process	GO:0015695	organic cation transport	0.569305	0.821646	0	0	5	124
GO:0051180 vitamin transport	5	0.821646	0.89	0.04	Biological Process	GO:0051180	vitamin transport	0.569305	0.821646	0	0	5	124
GO:0046943 carboxylic acid transmembrane transporter activity	10	0.822402	1.441	0.038	Molecular Function	GO:0046943	carboxylic acid transmembrane transporter activity	0.635584	0.822402	0	0	10	265
GO:0016765 transferase activity, transferring alkyl or aryl (other than methyl) groups	5	0.822552	0.72	0.037	Molecular Function	GO:0016765	transferase activity, transferring alkyl or aryl (other than methyl) groups	0.636716	0.822552	0	0	5	134
GO:1901137 carbohydrate derivative biosynthetic process	31	0.824485	5.516	0.04	Biological Process	GO:1901137	carbohydrate derivative biosynthetic process	0.57189	0.824485	0	0	31	779
GO:0005342 organic acid transmembrane transporter activity	10	0.825826	1.441	0.038	Molecular Function	GO:0005342	organic acid transmembrane transporter activity	0.64027	0.825826	0	0	10	266
GO:0008028 monocarboxylic acid transmembrane transporter activity	8	0.82612	1.153	0.037	Molecular Function	GO:0008028	monocarboxylic acid transmembrane transporter activity	0.641518	0.82612	0	0	8	214
GO:0003917 DNA topoisomerase type I (single strand cut, ATP-independent) activity	1	0.827447	0.144	0.04	Molecular Function	GO:0003917	DNA topoisomerase type I (single strand cut, ATP-independent) activity	0.644591	0.827447	0	0	1	25
GO:0045152 antisigma factor binding	1	0.827447	0.144	0.04	Molecular Function	GO:0045152	antisigma factor binding	0.644591	0.827447	0	0	1	25
GO:0004222 metalloendopeptidase activity	7	0.829235	1.009	0.037	Molecular Function	GO:0004222	metalloendopeptidase activity	0.648553	0.829235	0	0	7	189
GO:0015081 sodium ion transmembrane transporter activity	2	0.829235	0.288	0.037	Molecular Function	GO:0015081	sodium ion transmembrane transporter activity	0.64881	0.829235	0	0	2	54
GO:0019843 rRNA binding	4	0.829235	0.576	0.037	Molecular Function	GO:0019843	rRNA binding	0.649056	0.829235	0	0	4	109
GO:0006505 GPI anchor metabolic process	1	0.832725	0.178	0.048	Biological Process	GO:0006505	GPI anchor metabolic process	0.581168	0.832725	0	0	1	21
GO:0006506 GPI anchor biosynthetic process	1	0.832725	0.178	0.048	Biological Process	GO:0006506	GPI anchor biosynthetic process	0.581168	0.832725	0	0	1	21
GO:0006661 phosphatidylinositol biosynthetic process	1	0.832725	0.178	0.048	Biological Process	GO:0006661	phosphatidylinositol biosynthetic process	0.581168	0.832725	0	0	1	21
GO:0010817 regulation of hormone levels	1	0.832725	0.178	0.048	Biological Process	GO:0010817	regulation of hormone levels	0.581168	0.832725	0	0	1	21
GO:0032879 regulation of localization	1	0.832725	0.178	0.048	Biological Process	GO:0032879	regulation of localization	0.581168	0.832725	0	0	1	21
GO:0034641 cellular nitrogen compound metabolic process	243	0.832725	43.238	0.04	Biological Process	GO:0034641	cellular nitrogen compound metabolic process	0.583159	0.832725	0	0	243	6038
GO:0006270 DNA replication initiation	5	0.832725	0.89	0.04	Biological Process	GO:0006270	DNA replication initiation	0.583625	0.832725	0	0	5	126
GO:0016485 protein processing	2	0.832725	0.356	0.042	Biological Process	GO:0016485	protein processing	0.5854	0.832725	0	0	2	48
GO:0044282 small molecule catabolic process	24	0.832725	4.27	0.039	Biological Process	GO:0044282	small molecule catabolic process	0.589083	0.832725	0	0	24	609
GO:1903825 organic acid transmembrane transport	6	0.832725	1.068	0.039	Biological Process	GO:1903825	organic acid transmembrane transport	0.591805	0.832725	0	0	6	153
GO:1905039 carboxylic acid transmembrane transport	6	0.832725	1.068	0.039	Biological Process	GO:1905039	carboxylic acid transmembrane transport	0.591805	0.832725	0	0	6	153
GO:0006753 nucleoside phosphate metabolic process	24	0.832725	4.27	0.039	Biological Process	GO:0006753	nucleoside phosphate metabolic process	0.592371	0.832725	0	0	24	610
GO:0019318 hexose metabolic process	8	0.832725	1.423	0.039	Biological Process	GO:0019318	hexose metabolic process	0.595158	0.832725	0	0	8	205
GO:0006568 tryptophan metabolic process	2	0.832725	0.356	0.041	Biological Process	GO:0006568	tryptophan metabolic process	0.596699	0.832725	0	0	2	49
GO:0006586 indolalkylamine metabolic process	2	0.832725	0.356	0.041	Biological Process	GO:0006586	indolalkylamine metabolic process	0.596699	0.832725	0	0	2	49
GO:0006873 cellular ion homeostasis	2	0.832725	0.356	0.041	Biological Process	GO:0006873	cellular ion homeostasis	0.596699	0.832725	0	0	2	49
GO:0006875 cellular metal ion homeostasis	2	0.832725	0.356	0.041	Biological Process	GO:0006875	cellular metal ion homeostasis	0.596699	0.832725	0	0	2	49
GO:0030003 cellular cation homeostasis	2	0.832725	0.356	0.041	Biological Process	GO:0030003	cellular cation homeostasis	0.596699	0.832725	0	0	2	49
GO:0042245 RNA repair	2	0.832725	0.356	0.041	Biological Process	GO:0042245	RNA repair	0.596699	0.832725	0	0	2	49
GO:0055082 cellular chemical homeostasis	2	0.832725	0.356	0.041	Biological Process	GO:0055082	cellular chemical homeostasis	0.596699	0.832725	0	0	2	49
GO:0033223 2-aminoethylphosphonate transport	5	0.832725	0.89	0.039	Biological Process	GO:0033223	2-aminoethylphosphonate transport	0.597684	0.832725	0	0	5	128
GO:0007015 actin filament organization	1	0.832725	0.178	0.045	Biological Process	GO:0007015	actin filament organization	0.598184	0.832725	0	0	1	22
GO:0009092 homoserine metabolic process	1	0.832725	0.178	0.045	Biological Process	GO:0009092	homoserine metabolic process	0.598184	0.832725	0	0	1	22
GO:0009271 phage shock	1	0.832725	0.178	0.045	Biological Process	GO:0009271	phage shock	0.598184	0.832725	0	0	1	22
GO:0019048 modulation by virus of host process	1	0.832725	0.178	0.045	Biological Process	GO:0019048	modulation by virus of host process	0.598184	0.832725	0	0	1	22
GO:0019346 transsulfuration	1	0.832725	0.178	0.045	Biological Process	GO:0019346	transsulfuration	0.598184	0.832725	0	0	1	22
GO:0044087 regulation of cellular component biogenesis	1	0.832725	0.178	0.045	Biological Process	GO:0044087	regulation of cellular component biogenesis	0.598184	0.832725	0	0	1	22
GO:0050667 homocysteine metabolic process	1	0.832725	0.178	0.045	Biological Process	GO:0050667	homocysteine metabolic process	0.598184	0.832725	0	0	1	22
GO:0098586 cellular response to virus	1	0.832725	0.178	0.045	Biological Process	GO:0098586	cellular response to virus	0.598184	0.832725	0	0	1	22
GO:1903046 meiotic cell cycle process	1	0.832725	0.178	0.045	Biological Process	GO:1903046	meiotic cell cycle process	0.598184	0.832725	0	0	1	22
GO:0046164 alcohol catabolic process	4	0.832725	0.712	0.039	Biological Process	GO:0046164	alcohol catabolic process	0.598189	0.832725	0	0	4	102
GO:1901616 organic hydroxy compound catabolic process	4	0.832725	0.712	0.039	Biological Process	GO:1901616	organic hydroxy compound catabolic process	0.598189	0.832725	0	0	4	102
GO:0006952 defense response	6	0.832725	1.068	0.039	Biological Process	GO:0006952	defense response	0.59819	0.832725	0	0	6	154
GO:0055052 ATP-binding cassette (ABC) transporter complex, substrate-binding subunit-containing	8	0.833824	3.042	0.048	Cellular Component	GO:0055052	ATP-binding cassette (ABC) transporter complex, substrate-binding subunit-containing	0.283975	0.833824	0	0	8	168
GO:0005681 spliceosomal complex	1	0.833824	0.38	0.111	Cellular Component	GO:0005681	spliceosomal complex	0.288233	0.833824	0	0	1	9
GO:0009536 plastid	5	0.833824	1.901	0.052	Cellular Component	GO:0009536	plastid	0.290336	0.833824	0	0	5	97
GO:0009380 excinuclease repair complex	7	0.833824	2.662	0.048	Cellular Component	GO:0009380	excinuclease repair complex	0.302958	0.833824	0	0	7	147
GO:1905347 endodeoxyribonuclease complex	7	0.833824	2.662	0.047	Cellular Component	GO:1905347	endodeoxyribonuclease complex	0.308917	0.833824	0	0	7	148
GO:0099023 vesicle tethering complex	4	0.833824	1.521	0.053	Cellular Component	GO:0099023	vesicle tethering complex	0.310543	0.833824	0	0	4	76
GO:0005666 RNA polymerase III complex	1	0.833824	0.38	0.1	Cellular Component	GO:0005666	RNA polymerase III complex	0.314639	0.833824	0	0	1	10
GO:0005768 endosome	1	0.833824	0.38	0.1	Cellular Component	GO:0005768	endosome	0.314639	0.833824	0	0	1	10
GO:0005963 magnesium-dependent protein serine/threonine phosphatase complex	1	0.833824	0.38	0.1	Cellular Component	GO:0005963	magnesium-dependent protein serine/threonine phosphatase complex	0.314639	0.833824	0	0	1	10
GO:0009654 photosystem II oxygen evolving complex	2	0.833824	0.76	0.065	Cellular Component	GO:0009654	photosystem II oxygen evolving complex	0.319817	0.833824	0	0	2	31
GO:0043226 organelle	107	0.833824	40.684	0.039	Cellular Component	GO:0043226	organelle	0.320099	0.833824	0	0	107	2777
GO:0009379 Holliday junction helicase complex	6	0.833824	2.281	0.047	Cellular Component	GO:0009379	Holliday junction helicase complex	0.337643	0.833824	0	0	6	128
GO:0033202 DNA helicase complex	6	0.833824	2.281	0.047	Cellular Component	GO:0033202	DNA helicase complex	0.337643	0.833824	0	0	6	128
GO:0000795 synaptonemal complex	1	0.833824	0.38	0.091	Cellular Component	GO:0000795	synaptonemal complex	0.34007	0.833824	0	0	1	11
GO:0005664 nuclear origin of replication recognition complex	1	0.833824	0.38	0.091	Cellular Component	GO:0005664	nuclear origin of replication recognition complex	0.34007	0.833824	0	0	1	11
GO:0005787 signal peptidase complex	1	0.833824	0.38	0.091	Cellular Component	GO:0005787	signal peptidase complex	0.34007	0.833824	0	0	1	11
GO:0008287 protein serine/threonine phosphatase complex	1	0.833824	0.38	0.091	Cellular Component	GO:0008287	protein serine/threonine phosphatase complex	0.34007	0.833824	0	0	1	11
GO:0099086 synaptonemal structure	1	0.833824	0.38	0.091	Cellular Component	GO:0099086	synaptonemal structure	0.34007	0.833824	0	0	1	11
GO:1903293 phosphatase complex	1	0.833824	0.38	0.091	Cellular Component	GO:1903293	phosphatase complex	0.34007	0.833824	0	0	1	11
GO:0015399 primary active transmembrane transporter activity	16	0.834452	2.305	0.038	Molecular Function	GO:0015399	primary active transmembrane transporter activity	0.654324	0.834452	0	0	16	425
GO:0005216 ion channel activity	9	0.834452	1.297	0.037	Molecular Function	GO:0005216	ion channel activity	0.6552	0.834452	0	0	9	243
GO:0042575 DNA polymerase complex	6	0.836119	2.281	0.047	Cellular Component	GO:0042575	DNA polymerase complex	0.344284	0.836119	0	0	6	129
GO:0003989 acetyl-CoA carboxylase activity	1	0.836672	0.144	0.038	Molecular Function	GO:0003989	acetyl-CoA carboxylase activity	0.659009	0.836672	0	0	1	26
GO:0016421 CoA carboxylase activity	1	0.836672	0.144	0.038	Molecular Function	GO:0016421	CoA carboxylase activity	0.659009	0.836672	0	0	1	26
GO:0015295 solute:proton symporter activity	5	0.838213	0.72	0.036	Molecular Function	GO:0015295	solute:proton symporter activity	0.662291	0.838213	0	0	5	138
GO:0043531 ADP binding	5	0.838213	0.72	0.036	Molecular Function	GO:0043531	ADP binding	0.662291	0.838213	0	0	5	138
GO:0010608 posttranscriptional regulation of gene expression	6	0.840661	1.068	0.039	Biological Process	GO:0010608	posttranscriptional regulation of gene expression	0.604521	0.840661	0	0	6	155
GO:0071941 nitrogen cycle metabolic process	4	0.841736	0.712	0.039	Biological Process	GO:0071941	nitrogen cycle metabolic process	0.605924	0.841736	0	0	4	103
GO:0016841 ammonia-lyase activity	2	0.844642	0.288	0.036	Molecular Function	GO:0016841	ammonia-lyase activity	0.668414	0.844642	0	0	2	56
GO:0006570 tyrosine metabolic process	3	0.844873	0.534	0.039	Biological Process	GO:0006570	tyrosine metabolic process	0.609578	0.844873	0	0	3	77
GO:0006644 phospholipid metabolic process	7	0.844873	1.246	0.038	Biological Process	GO:0006644	phospholipid metabolic process	0.610947	0.844873	0	0	7	182
GO:0006855 xenobiotic transmembrane transport	7	0.844873	1.246	0.038	Biological Process	GO:0006855	xenobiotic transmembrane transport	0.610947	0.844873	0	0	7	182
GO:0006635 fatty acid beta-oxidation	1	0.844873	0.178	0.043	Biological Process	GO:0006635	fatty acid beta-oxidation	0.61451	0.844873	0	0	1	23
GO:0015940 pantothenate biosynthetic process	1	0.844873	0.178	0.043	Biological Process	GO:0015940	pantothenate biosynthetic process	0.61451	0.844873	0	0	1	23
GO:0019395 fatty acid oxidation	1	0.844873	0.178	0.043	Biological Process	GO:0019395	fatty acid oxidation	0.61451	0.844873	0	0	1	23
GO:0034440 lipid oxidation	1	0.844873	0.178	0.043	Biological Process	GO:0034440	lipid oxidation	0.61451	0.844873	0	0	1	23
GO:0035821 modulation of process of other organism	1	0.844873	0.178	0.043	Biological Process	GO:0035821	modulation of process of other organism	0.61451	0.844873	0	0	1	23
GO:0044003 modulation by symbiont of host process	1	0.844873	0.178	0.043	Biological Process	GO:0044003	modulation by symbiont of host process	0.61451	0.844873	0	0	1	23
GO:0051817 modulation of process of other organism involved in symbiotic interaction	1	0.844873	0.178	0.043	Biological Process	GO:0051817	modulation of process of other organism involved in symbiotic interaction	0.61451	0.844873	0	0	1	23
GO:0055029 nuclear DNA-directed RNA polymerase complex	4	0.845116	1.521	0.049	Cellular Component	GO:0055029	nuclear DNA-directed RNA polymerase complex	0.352982	0.845116	0	0	4	81
GO:0031224 intrinsic component of membrane	59	0.845116	22.433	0.039	Cellular Component	GO:0031224	intrinsic component of membrane	0.360455	0.845116	0	0	59	1518
GO:0031515 tRNA (m1A) methyltransferase complex	1	0.845116	0.38	0.083	Cellular Component	GO:0031515	tRNA (m1A) methyltransferase complex	0.36456	0.845116	0	0	1	12
GO:0034708 methyltransferase complex	1	0.845116	0.38	0.083	Cellular Component	GO:0034708	methyltransferase complex	0.36456	0.845116	0	0	1	12
GO:0043527 tRNA methyltransferase complex	1	0.845116	0.38	0.083	Cellular Component	GO:0043527	tRNA methyltransferase complex	0.36456	0.845116	0	0	1	12
GO:0030554 adenyl nucleotide binding	101	0.846277	14.553	0.039	Molecular Function	GO:0030554	adenyl nucleotide binding	0.670806	0.846277	0	0	101	2584
GO:0000107 imidazoleglycerol-phosphate synthase activity	1	0.846277	0.144	0.037	Molecular Function	GO:0000107	imidazoleglycerol-phosphate synthase activity	0.672842	0.846277	0	0	1	27
GO:0016748 succinyltransferase activity	1	0.846277	0.144	0.037	Molecular Function	GO:0016748	succinyltransferase activity	0.672842	0.846277	0	0	1	27
GO:0022884 macromolecule transmembrane transporter activity	5	0.847213	0.72	0.036	Molecular Function	GO:0022884	macromolecule transmembrane transporter activity	0.674633	0.847213	0	0	5	140
GO:0016859 cis-trans isomerase activity	4	0.848596	0.576	0.035	Molecular Function	GO:0016859	cis-trans isomerase activity	0.676782	0.848596	0	0	4	113
GO:0006022 aminoglycan metabolic process	3	0.848748	0.534	0.038	Biological Process	GO:0006022	aminoglycan metabolic process	0.618349	0.848748	0	0	3	78
GO:0019068 virion assembly	2	0.848748	0.356	0.039	Biological Process	GO:0019068	virion assembly	0.6186	0.848748	0	0	2	51
GO:0006139 nucleobase-containing compound metabolic process	189	0.850225	33.63	0.04	Biological Process	GO:0006139	nucleobase-containing compound metabolic process	0.620314	0.850225	0	0	189	4731
GO:0006401 RNA catabolic process	4	0.850455	0.712	0.038	Biological Process	GO:0006401	RNA catabolic process	0.621119	0.850455	0	0	4	105
GO:0072521 purine-containing compound metabolic process	21	0.850762	3.737	0.039	Biological Process	GO:0072521	purine-containing compound metabolic process	0.62198	0.850762	0	0	21	543
GO:0005261 cation channel activity	3	0.852382	0.432	0.035	Molecular Function	GO:0005261	cation channel activity	0.682502	0.852382	0	0	3	86
GO:0042910 xenobiotic transmembrane transporter activity	9	0.852382	1.297	0.036	Molecular Function	GO:0042910	xenobiotic transmembrane transporter activity	0.683266	0.852382	0	0	9	249
GO:0060089 molecular transducer activity	4	0.852382	0.576	0.035	Molecular Function	GO:0060089	molecular transducer activity	0.68347	0.852382	0	0	4	114
GO:0004190 aspartic-type endopeptidase activity	6	0.852382	0.865	0.036	Molecular Function	GO:0004190	aspartic-type endopeptidase activity	0.685449	0.852382	0	0	6	169
GO:0070001 aspartic-type peptidase activity	6	0.852382	0.865	0.036	Molecular Function	GO:0070001	aspartic-type peptidase activity	0.685449	0.852382	0	0	6	169
GO:0004368 glycerol-3-phosphate dehydrogenase (quinone) activity	1	0.852382	0.144	0.036	Molecular Function	GO:0004368	glycerol-3-phosphate dehydrogenase (quinone) activity	0.686115	0.852382	0	0	1	28
GO:0071806 protein transmembrane transport	12	0.854829	2.135	0.038	Biological Process	GO:0071806	protein transmembrane transport	0.625594	0.854829	0	0	12	314
GO:0030253 protein secretion by the type I secretion system	7	0.854962	1.246	0.038	Biological Process	GO:0030253	protein secretion by the type I secretion system	0.628125	0.854962	0	0	7	185
GO:0009408 response to heat	4	0.854962	0.712	0.038	Biological Process	GO:0009408	response to heat	0.628577	0.854962	0	0	4	106
GO:0009097 isoleucine biosynthetic process	2	0.854962	0.356	0.038	Biological Process	GO:0009097	isoleucine biosynthetic process	0.629203	0.854962	0	0	2	52
GO:0055065 metal ion homeostasis	2	0.854962	0.356	0.038	Biological Process	GO:0055065	metal ion homeostasis	0.629203	0.854962	0	0	2	52
GO:0006284 base-excision repair	1	0.854962	0.178	0.042	Biological Process	GO:0006284	base-excision repair	0.630174	0.854962	0	0	1	24
GO:0030162 regulation of proteolysis	1	0.854962	0.178	0.042	Biological Process	GO:0030162	regulation of proteolysis	0.630174	0.854962	0	0	1	24
GO:0046108 uridine metabolic process	1	0.854962	0.178	0.042	Biological Process	GO:0046108	uridine metabolic process	0.630174	0.854962	0	0	1	24
GO:0051536 iron-sulfur cluster binding	7	0.855312	1.009	0.036	Molecular Function	GO:0051536	iron-sulfur cluster binding	0.690585	0.855312	0	0	7	197
GO:0051540 metal cluster binding	7	0.855312	1.009	0.036	Molecular Function	GO:0051540	metal cluster binding	0.690585	0.855312	0	0	7	197
GO:0005524 ATP binding	98	0.856291	14.121	0.039	Molecular Function	GO:0005524	ATP binding	0.694763	0.856291	0	0	98	2524
GO:0035639 purine ribonucleoside triphosphate binding	103	0.856291	14.841	0.039	Molecular Function	GO:0035639	purine ribonucleoside triphosphate binding	0.69519	0.856291	0	0	103	2650
GO:0015662 P-type ion transporter activity	7	0.856291	1.009	0.035	Molecular Function	GO:0015662	P-type ion transporter activity	0.695605	0.856291	0	0	7	198
GO:0140358 P-type transmembrane transporter activity	7	0.856291	1.009	0.035	Molecular Function	GO:0140358	P-type transmembrane transporter activity	0.695605	0.856291	0	0	7	198
GO:0031975 envelope	15	0.856325	5.703	0.041	Cellular Component	GO:0031975	envelope	0.372753	0.856325	0	0	15	364
GO:0072524 pyridine-containing compound metabolic process	4	0.860719	0.712	0.037	Biological Process	GO:0072524	pyridine-containing compound metabolic process	0.635941	0.860719	0	0	4	107
GO:0072525 pyridine-containing compound biosynthetic process	4	0.860719	0.712	0.037	Biological Process	GO:0072525	pyridine-containing compound biosynthetic process	0.635941	0.860719	0	0	4	107
GO:0006525 arginine metabolic process	2	0.860719	0.356	0.038	Biological Process	GO:0006525	arginine metabolic process	0.639575	0.860719	0	0	2	53
GO:0006650 glycerophospholipid metabolic process	2	0.860719	0.356	0.038	Biological Process	GO:0006650	glycerophospholipid metabolic process	0.639575	0.860719	0	0	2	53
GO:0048878 chemical homeostasis	2	0.860719	0.356	0.038	Biological Process	GO:0048878	chemical homeostasis	0.639575	0.860719	0	0	2	53
GO:0050801 ion homeostasis	2	0.860719	0.356	0.038	Biological Process	GO:0050801	ion homeostasis	0.639575	0.860719	0	0	2	53
GO:0055080 cation homeostasis	2	0.860719	0.356	0.038	Biological Process	GO:0055080	cation homeostasis	0.639575	0.860719	0	0	2	53
GO:0098771 inorganic ion homeostasis	2	0.860719	0.356	0.038	Biological Process	GO:0098771	inorganic ion homeostasis	0.639575	0.860719	0	0	2	53
GO:0015849 organic acid transport	9	0.862207	1.601	0.037	Biological Process	GO:0015849	organic acid transport	0.642719	0.862207	0	0	9	240
GO:0006563 L-serine metabolic process	4	0.862207	0.712	0.037	Biological Process	GO:0006563	L-serine metabolic process	0.643209	0.862207	0	0	4	108
GO:0045934 negative regulation of nucleobase-containing compound metabolic process	4	0.862207	0.712	0.037	Biological Process	GO:0045934	negative regulation of nucleobase-containing compound metabolic process	0.643209	0.862207	0	0	4	108
GO:0006574 valine catabolic process	1	0.862207	0.178	0.04	Biological Process	GO:0006574	valine catabolic process	0.645202	0.862207	0	0	1	25
GO:0008295 spermidine biosynthetic process	1	0.862207	0.178	0.04	Biological Process	GO:0008295	spermidine biosynthetic process	0.645202	0.862207	0	0	1	25
GO:0009396 folic acid-containing compound biosynthetic process	1	0.862207	0.178	0.04	Biological Process	GO:0009396	folic acid-containing compound biosynthetic process	0.645202	0.862207	0	0	1	25
GO:0009847 spore germination	1	0.862207	0.178	0.04	Biological Process	GO:0009847	spore germination	0.645202	0.862207	0	0	1	25
GO:0051179 localization	110	0.864123	19.573	0.039	Biological Process	GO:0051179	localization	0.647283	0.864123	0	0	110	2788
GO:0009073 aromatic amino acid family biosynthetic process	2	0.864779	0.356	0.037	Biological Process	GO:0009073	aromatic amino acid family biosynthetic process	0.649718	0.864779	0	0	2	54
GO:0009404 toxin metabolic process	2	0.864779	0.356	0.037	Biological Process	GO:0009404	toxin metabolic process	0.649718	0.864779	0	0	2	54
GO:0019344 cysteine biosynthetic process	2	0.864779	0.356	0.037	Biological Process	GO:0019344	cysteine biosynthetic process	0.649718	0.864779	0	0	2	54
GO:0009266 response to temperature stimulus	4	0.864801	0.712	0.037	Biological Process	GO:0009266	response to temperature stimulus	0.650382	0.864801	0	0	4	109
GO:0016021 integral component of membrane	57	0.867023	21.673	0.039	Cellular Component	GO:0016021	integral component of membrane	0.384739	0.867023	0	0	57	1476
GO:0009986 cell surface	2	0.867023	0.76	0.056	Cellular Component	GO:0009986	cell surface	0.38761	0.867023	0	0	2	36
GO:0016591 RNA polymerase II, holoenzyme	2	0.867023	0.76	0.056	Cellular Component	GO:0016591	RNA polymerase II, holoenzyme	0.38761	0.867023	0	0	2	36
GO:0072329 monocarboxylic acid catabolic process	6	0.867602	1.068	0.037	Biological Process	GO:0072329	monocarboxylic acid catabolic process	0.653139	0.867602	0	0	6	163
GO:0055051 ATP-binding cassette (ABC) transporter complex, integrated substrate binding	6	0.868357	2.281	0.044	Cellular Component	GO:0055051	ATP-binding cassette (ABC) transporter complex, integrated substrate binding	0.397708	0.868357	0	0	6	137
GO:0032991 protein-containing complex	103	0.868357	39.163	0.038	Cellular Component	GO:0032991	protein-containing complex	0.39934	0.868357	0	0	103	2714
GO:0098797 plasma membrane protein complex	13	0.868357	4.943	0.041	Cellular Component	GO:0098797	plasma membrane protein complex	0.402423	0.868357	0	0	13	319
GO:0005742 mitochondrial outer membrane translocase complex	1	0.868357	0.38	0.071	Cellular Component	GO:0005742	mitochondrial outer membrane translocase complex	0.410857	0.868357	0	0	1	14
GO:0005948 acetolactate synthase complex	1	0.868357	0.38	0.071	Cellular Component	GO:0005948	acetolactate synthase complex	0.410857	0.868357	0	0	1	14
GO:0009328 phenylalanine-tRNA ligase complex	1	0.868357	0.38	0.071	Cellular Component	GO:0009328	phenylalanine-tRNA ligase complex	0.410857	0.868357	0	0	1	14
GO:0016020 membrane	110	0.868357	41.825	0.038	Cellular Component	GO:0016020	membrane	0.412044	0.868357	0	0	110	2909
GO:0015718 monocarboxylic acid transport	8	0.871028	1.423	0.037	Biological Process	GO:0015718	monocarboxylic acid transport	0.658811	0.871028	0	0	8	217
GO:0090407 organophosphate biosynthetic process	24	0.871028	4.27	0.038	Biological Process	GO:0090407	organophosphate biosynthetic process	0.658857	0.871028	0	0	24	631
GO:0017004 cytochrome complex assembly	1	0.871028	0.178	0.038	Biological Process	GO:0017004	cytochrome complex assembly	0.659621	0.871028	0	0	1	26
GO:0046131 pyrimidine ribonucleoside metabolic process	1	0.871028	0.178	0.038	Biological Process	GO:0046131	pyrimidine ribonucleoside metabolic process	0.659621	0.871028	0	0	1	26
GO:0006414 translational elongation	2	0.871028	0.356	0.036	Biological Process	GO:0006414	translational elongation	0.659632	0.871028	0	0	2	55
GO:0006549 isoleucine metabolic process	2	0.871028	0.356	0.036	Biological Process	GO:0006549	isoleucine metabolic process	0.659632	0.871028	0	0	2	55
GO:0008408 3'-5' exonuclease activity	1	0.871106	0.144	0.033	Molecular Function	GO:0008408	3'-5' exonuclease activity	0.71107	0.871106	0	0	1	30
GO:0016901 oxidoreductase activity, acting on the CH-OH group of donors, quinone or similar compound as acceptor	1	0.871106	0.144	0.033	Molecular Function	GO:0016901	oxidoreductase activity, acting on the CH-OH group of donors, quinone or similar compound as acceptor	0.71107	0.871106	0	0	1	30
GO:0017076 purine nucleotide binding	105	0.871106	15.13	0.039	Molecular Function	GO:0017076	purine nucleotide binding	0.71108	0.871106	0	0	105	2711
GO:0008236 serine-type peptidase activity	12	0.871106	1.729	0.036	Molecular Function	GO:0008236	serine-type peptidase activity	0.713016	0.871106	0	0	12	336
GO:0017171 serine hydrolase activity	12	0.871106	1.729	0.036	Molecular Function	GO:0017171	serine hydrolase activity	0.713016	0.871106	0	0	12	336
GO:0043934 sporulation	9	0.871184	1.601	0.037	Biological Process	GO:0043934	sporulation	0.662047	0.871184	0	0	9	244
GO:1901361 organic cyclic compound catabolic process	15	0.871184	2.669	0.037	Biological Process	GO:1901361	organic cyclic compound catabolic process	0.664102	0.871184	0	0	15	401
GO:0033036 macromolecule localization	44	0.871184	7.829	0.039	Biological Process	GO:0033036	macromolecule localization	0.66503	0.871184	0	0	44	1142
GO:0006479 protein methylation	3	0.871184	0.534	0.036	Biological Process	GO:0006479	protein methylation	0.668129	0.871184	0	0	3	84
GO:0008213 protein alkylation	3	0.871184	0.534	0.036	Biological Process	GO:0008213	protein alkylation	0.668129	0.871184	0	0	3	84
GO:0009244 lipopolysaccharide core region biosynthetic process	3	0.871184	0.534	0.036	Biological Process	GO:0009244	lipopolysaccharide core region biosynthetic process	0.668129	0.871184	0	0	3	84
GO:0009250 glucan biosynthetic process	3	0.871184	0.534	0.036	Biological Process	GO:0009250	glucan biosynthetic process	0.668129	0.871184	0	0	3	84
GO:0046401 lipopolysaccharide core region metabolic process	3	0.871184	0.534	0.036	Biological Process	GO:0046401	lipopolysaccharide core region metabolic process	0.668129	0.871184	0	0	3	84
GO:0051726 regulation of cell cycle	2	0.871184	0.356	0.036	Biological Process	GO:0051726	regulation of cell cycle	0.669321	0.871184	0	0	2	56
GO:0043207 response to external biotic stimulus	4	0.871184	0.712	0.036	Biological Process	GO:0043207	response to external biotic stimulus	0.671319	0.871184	0	0	4	112
GO:0051707 response to other organism	4	0.871184	0.712	0.036	Biological Process	GO:0051707	response to other organism	0.671319	0.871184	0	0	4	112
GO:0002682 regulation of immune system process	1	0.871184	0.178	0.037	Biological Process	GO:0002682	regulation of immune system process	0.673455	0.871184	0	0	1	27
GO:0006760 folic acid-containing compound metabolic process	1	0.871184	0.178	0.037	Biological Process	GO:0006760	folic acid-containing compound metabolic process	0.673455	0.871184	0	0	1	27
GO:0008216 spermidine metabolic process	1	0.871184	0.178	0.037	Biological Process	GO:0008216	spermidine metabolic process	0.673455	0.871184	0	0	1	27
GO:0009435 NAD biosynthetic process	1	0.871184	0.178	0.037	Biological Process	GO:0009435	NAD biosynthetic process	0.673455	0.871184	0	0	1	27
GO:0015628 protein secretion by the type II secretion system	1	0.871184	0.178	0.037	Biological Process	GO:0015628	protein secretion by the type II secretion system	0.673455	0.871184	0	0	1	27
GO:0015939 pantothenate metabolic process	1	0.871184	0.178	0.037	Biological Process	GO:0015939	pantothenate metabolic process	0.673455	0.871184	0	0	1	27
GO:0019323 pentose catabolic process	1	0.871184	0.178	0.037	Biological Process	GO:0019323	pentose catabolic process	0.673455	0.871184	0	0	1	27
GO:0046916 cellular transition metal ion homeostasis	1	0.871184	0.178	0.037	Biological Process	GO:0046916	cellular transition metal ion homeostasis	0.673455	0.871184	0	0	1	27
GO:0097435 supramolecular fiber organization	1	0.871184	0.178	0.037	Biological Process	GO:0097435	supramolecular fiber organization	0.673455	0.871184	0	0	1	27
GO:0098776 protein transport across the cell outer membrane	1	0.871184	0.178	0.037	Biological Process	GO:0098776	protein transport across the cell outer membrane	0.673455	0.871184	0	0	1	27
GO:0032559 adenyl ribonucleotide binding	99	0.876627	14.265	0.039	Molecular Function	GO:0032559	adenyl ribonucleotide binding	0.718618	0.876627	0	0	99	2565
GO:0016423 tRNA (guanine) methyltransferase activity	1	0.877755	0.144	0.032	Molecular Function	GO:0016423	tRNA (guanine) methyltransferase activity	0.722794	0.877755	0	0	1	31
GO:0016780 phosphotransferase activity, for other substituted phosphate groups	1	0.877755	0.144	0.032	Molecular Function	GO:0016780	phosphotransferase activity, for other substituted phosphate groups	0.722794	0.877755	0	0	1	31
GO:0016885 ligase activity, forming carbon-carbon bonds	1	0.877755	0.144	0.032	Molecular Function	GO:0016885	ligase activity, forming carbon-carbon bonds	0.722794	0.877755	0	0	1	31
GO:0090304 nucleic acid metabolic process	162	0.87992	28.826	0.039	Biological Process	GO:0090304	nucleic acid metabolic process	0.681862	0.87992	0	0	162	4106
GO:0006865 amino acid transport	7	0.87992	1.246	0.036	Biological Process	GO:0006865	amino acid transport	0.682185	0.87992	0	0	7	195
GO:0016032 viral process	7	0.87992	1.246	0.036	Biological Process	GO:0016032	viral process	0.682185	0.87992	0	0	7	195
GO:0048519 negative regulation of biological process	12	0.879976	2.135	0.037	Biological Process	GO:0048519	negative regulation of biological process	0.684391	0.879976	0	0	12	328
GO:0007010 cytoskeleton organization	4	0.879976	0.712	0.035	Biological Process	GO:0007010	cytoskeleton organization	0.68479	0.879976	0	0	4	114
GO:0000075 cell cycle checkpoint signaling	1	0.879976	0.178	0.036	Biological Process	GO:0000075	cell cycle checkpoint signaling	0.686727	0.879976	0	0	1	28
GO:0006592 ornithine biosynthetic process	1	0.879976	0.178	0.036	Biological Process	GO:0006592	ornithine biosynthetic process	0.686727	0.879976	0	0	1	28
GO:0009401 phosphoenolpyruvate-dependent sugar phosphotransferase system	1	0.879976	0.178	0.036	Biological Process	GO:0009401	phosphoenolpyruvate-dependent sugar phosphotransferase system	0.686727	0.879976	0	0	1	28
GO:1901988 negative regulation of cell cycle phase transition	1	0.879976	0.178	0.036	Biological Process	GO:1901988	negative regulation of cell cycle phase transition	0.686727	0.879976	0	0	1	28
GO:0006113 fermentation	2	0.879976	0.356	0.034	Biological Process	GO:0006113	fermentation	0.688027	0.879976	0	0	2	58
GO:0046486 glycerolipid metabolic process	2	0.879976	0.356	0.034	Biological Process	GO:0046486	glycerolipid metabolic process	0.688027	0.879976	0	0	2	58
GO:1901657 glycosyl compound metabolic process	5	0.879976	0.89	0.035	Biological Process	GO:1901657	glycosyl compound metabolic process	0.688161	0.879976	0	0	5	142
GO:0006275 regulation of DNA replication	4	0.883244	0.712	0.035	Biological Process	GO:0006275	regulation of DNA replication	0.691378	0.883244	0	0	4	115
GO:0042908 xenobiotic transport	8	0.884262	1.423	0.036	Biological Process	GO:0042908	xenobiotic transport	0.693085	0.884262	0	0	8	224
GO:0006816 calcium ion transport	2	0.884262	0.356	0.034	Biological Process	GO:0006816	calcium ion transport	0.69705	0.884262	0	0	2	59
GO:0009607 response to biotic stimulus	4	0.884262	0.712	0.034	Biological Process	GO:0009607	response to biotic stimulus	0.697868	0.884262	0	0	4	116
GO:0030174 regulation of DNA-dependent DNA replication initiation	3	0.884262	0.534	0.034	Biological Process	GO:0030174	regulation of DNA-dependent DNA replication initiation	0.698585	0.884262	0	0	3	88
GO:0032297 negative regulation of DNA-dependent DNA replication initiation	3	0.884262	0.534	0.034	Biological Process	GO:0032297	negative regulation of DNA-dependent DNA replication initiation	0.698585	0.884262	0	0	3	88
GO:0051053 negative regulation of DNA metabolic process	3	0.884262	0.534	0.034	Biological Process	GO:0051053	negative regulation of DNA metabolic process	0.698585	0.884262	0	0	3	88
GO:0006213 pyrimidine nucleoside metabolic process	1	0.884262	0.178	0.034	Biological Process	GO:0006213	pyrimidine nucleoside metabolic process	0.699461	0.884262	0	0	1	29
GO:0008614 pyridoxine metabolic process	1	0.884262	0.178	0.034	Biological Process	GO:0008614	pyridoxine metabolic process	0.699461	0.884262	0	0	1	29
GO:0008615 pyridoxine biosynthetic process	1	0.884262	0.178	0.034	Biological Process	GO:0008615	pyridoxine biosynthetic process	0.699461	0.884262	0	0	1	29
GO:0010948 negative regulation of cell cycle process	1	0.884262	0.178	0.034	Biological Process	GO:0010948	negative regulation of cell cycle process	0.699461	0.884262	0	0	1	29
GO:0045786 negative regulation of cell cycle	1	0.884262	0.178	0.034	Biological Process	GO:0045786	negative regulation of cell cycle	0.699461	0.884262	0	0	1	29
GO:0003899 DNA-directed 5'-3' RNA polymerase activity	3	0.886309	0.432	0.032	Molecular Function	GO:0003899	DNA-directed 5'-3' RNA polymerase activity	0.732513	0.886309	0	0	3	93
GO:0004124 cysteine synthase activity	1	0.886309	0.144	0.031	Molecular Function	GO:0004124	cysteine synthase activity	0.734043	0.886309	0	0	1	32
GO:0004659 prenyltransferase activity	1	0.886309	0.144	0.031	Molecular Function	GO:0004659	prenyltransferase activity	0.734043	0.886309	0	0	1	32
GO:0016779 nucleotidyltransferase activity	20	0.886309	2.882	0.036	Molecular Function	GO:0016779	nucleotidyltransferase activity	0.734214	0.886309	0	0	20	554
GO:0016838 carbon-oxygen lyase activity, acting on phosphates	2	0.889654	0.288	0.031	Molecular Function	GO:0016838	carbon-oxygen lyase activity, acting on phosphates	0.738084	0.889654	0	0	2	64
GO:0065008 regulation of biological quality	10	0.889762	1.779	0.036	Biological Process	GO:0065008	regulation of biological quality	0.704478	0.889762	0	0	10	280
GO:0006534 cysteine metabolic process	2	0.889818	0.356	0.033	Biological Process	GO:0006534	cysteine metabolic process	0.705855	0.889818	0	0	2	60
GO:0051701 biological process involved in interaction with host	2	0.889818	0.356	0.033	Biological Process	GO:0051701	biological process involved in interaction with host	0.705855	0.889818	0	0	2	60
GO:0048523 negative regulation of cellular process	8	0.890529	1.423	0.035	Biological Process	GO:0048523	negative regulation of cellular process	0.707087	0.890529	0	0	8	227
GO:0001514 selenocysteine incorporation	1	0.891248	0.178	0.033	Biological Process	GO:0001514	selenocysteine incorporation	0.711678	0.891248	0	0	1	30
GO:0006367 transcription initiation from RNA polymerase II promoter	1	0.891248	0.178	0.033	Biological Process	GO:0006367	transcription initiation from RNA polymerase II promoter	0.711678	0.891248	0	0	1	30
GO:0006451 translational readthrough	1	0.891248	0.178	0.033	Biological Process	GO:0006451	translational readthrough	0.711678	0.891248	0	0	1	30
GO:0051321 meiotic cell cycle	1	0.891248	0.178	0.033	Biological Process	GO:0051321	meiotic cell cycle	0.711678	0.891248	0	0	1	30
GO:0055076 transition metal ion homeostasis	1	0.891248	0.178	0.033	Biological Process	GO:0055076	transition metal ion homeostasis	0.711678	0.891248	0	0	1	30
GO:0006820 anion transport	14	0.891248	2.491	0.036	Biological Process	GO:0006820	anion transport	0.711956	0.891248	0	0	14	388
GO:0090329 regulation of DNA-dependent DNA replication	3	0.891248	0.534	0.033	Biological Process	GO:0090329	regulation of DNA-dependent DNA replication	0.712999	0.891248	0	0	3	90
GO:2000104 negative regulation of DNA-dependent DNA replication	3	0.891248	0.534	0.033	Biological Process	GO:2000104	negative regulation of DNA-dependent DNA replication	0.712999	0.891248	0	0	3	90
GO:0006777 Mo-molybdopterin cofactor biosynthetic process	2	0.891389	0.356	0.033	Biological Process	GO:0006777	Mo-molybdopterin cofactor biosynthetic process	0.714447	0.891389	0	0	2	61
GO:0019720 Mo-molybdopterin cofactor metabolic process	2	0.891389	0.356	0.033	Biological Process	GO:0019720	Mo-molybdopterin cofactor metabolic process	0.714447	0.891389	0	0	2	61
GO:0016651 oxidoreductase activity, acting on NAD(P)H	7	0.892086	1.009	0.034	Molecular Function	GO:0016651	oxidoreductase activity, acting on NAD(P)H	0.742849	0.892086	0	0	7	208
GO:0003747 translation release factor activity	1	0.892086	0.144	0.03	Molecular Function	GO:0003747	translation release factor activity	0.744836	0.892086	0	0	1	33
GO:0008079 translation termination factor activity	1	0.892086	0.144	0.03	Molecular Function	GO:0008079	translation termination factor activity	0.744836	0.892086	0	0	1	33
GO:0032553 ribonucleotide binding	104	0.892086	14.986	0.038	Molecular Function	GO:0032553	ribonucleotide binding	0.745355	0.892086	0	0	104	2710
GO:0008649 rRNA methyltransferase activity	3	0.892086	0.432	0.032	Molecular Function	GO:0008649	rRNA methyltransferase activity	0.745608	0.892086	0	0	3	95
GO:0032268 regulation of cellular protein metabolic process	7	0.893645	1.246	0.035	Biological Process	GO:0032268	regulation of cellular protein metabolic process	0.716924	0.893645	0	0	7	202
GO:0022804 active transmembrane transporter activity	27	0.894307	3.89	0.036	Molecular Function	GO:0022804	active transmembrane transporter activity	0.748568	0.894307	0	0	27	743
GO:0044419 biological process involved in interspecies interaction between organisms	6	0.895152	1.068	0.034	Biological Process	GO:0044419	biological process involved in interspecies interaction between organisms	0.718803	0.895152	0	0	6	175
GO:0032555 purine ribonucleotide binding	103	0.895347	14.841	0.038	Molecular Function	GO:0032555	purine ribonucleotide binding	0.751178	0.895347	0	0	103	2689
GO:0043021 ribonucleoprotein complex binding	7	0.895347	1.009	0.033	Molecular Function	GO:0043021	ribonucleoprotein complex binding	0.751649	0.895347	0	0	7	210
GO:0000808 origin recognition complex	1	0.897122	0.38	0.067	Cellular Component	GO:0000808	origin recognition complex	0.432729	0.897122	0	0	1	15
GO:0045250 cytosolic pyruvate dehydrogenase complex	1	0.897122	0.38	0.067	Cellular Component	GO:0045250	cytosolic pyruvate dehydrogenase complex	0.432729	0.897122	0	0	1	15
GO:0048193 Golgi vesicle transport	4	0.897527	0.712	0.033	Biological Process	GO:0048193	Golgi vesicle transport	0.722845	0.897527	0	0	4	120
GO:0006040 amino sugar metabolic process	1	0.897527	0.178	0.032	Biological Process	GO:0006040	amino sugar metabolic process	0.7234	0.897527	0	0	1	31
GO:0009127 purine nucleoside monophosphate biosynthetic process	1	0.897527	0.178	0.032	Biological Process	GO:0009127	purine nucleoside monophosphate biosynthetic process	0.7234	0.897527	0	0	1	31
GO:0009168 purine ribonucleoside monophosphate biosynthetic process	1	0.897527	0.178	0.032	Biological Process	GO:0009168	purine ribonucleoside monophosphate biosynthetic process	0.7234	0.897527	0	0	1	31
GO:0022613 ribonucleoprotein complex biogenesis	14	0.898948	2.491	0.036	Biological Process	GO:0022613	ribonucleoprotein complex biogenesis	0.725872	0.898948	0	0	14	392
GO:0000154 rRNA modification	3	0.898948	0.534	0.033	Biological Process	GO:0000154	rRNA modification	0.726875	0.898948	0	0	3	92
GO:0006023 aminoglycan biosynthetic process	2	0.898948	0.356	0.032	Biological Process	GO:0006023	aminoglycan biosynthetic process	0.730998	0.898948	0	0	2	63
GO:0006024 glycosaminoglycan biosynthetic process	2	0.898948	0.356	0.032	Biological Process	GO:0006024	glycosaminoglycan biosynthetic process	0.730998	0.898948	0	0	2	63
GO:0009252 peptidoglycan biosynthetic process	2	0.898948	0.356	0.032	Biological Process	GO:0009252	peptidoglycan biosynthetic process	0.730998	0.898948	0	0	2	63
GO:0044403 biological process involved in symbiotic interaction	2	0.898948	0.356	0.032	Biological Process	GO:0044403	biological process involved in symbiotic interaction	0.730998	0.898948	0	0	2	63
GO:0051246 regulation of protein metabolic process	7	0.898948	1.246	0.034	Biological Process	GO:0051246	regulation of protein metabolic process	0.731003	0.898948	0	0	7	205
GO:0006364 rRNA processing	5	0.898948	0.89	0.033	Biological Process	GO:0006364	rRNA processing	0.733223	0.898948	0	0	5	150
GO:0016072 rRNA metabolic process	5	0.898948	0.89	0.033	Biological Process	GO:0016072	rRNA metabolic process	0.733223	0.898948	0	0	5	150
GO:0008156 negative regulation of DNA replication	3	0.898948	0.534	0.032	Biological Process	GO:0008156	negative regulation of DNA replication	0.733614	0.898948	0	0	3	93
GO:0048518 positive regulation of biological process	3	0.898948	0.534	0.032	Biological Process	GO:0048518	positive regulation of biological process	0.733614	0.898948	0	0	3	93
GO:0019509 L-methionine salvage from methylthioadenosine	1	0.898948	0.178	0.031	Biological Process	GO:0019509	L-methionine salvage from methylthioadenosine	0.734646	0.898948	0	0	1	32
GO:0043102 amino acid salvage	1	0.898948	0.178	0.031	Biological Process	GO:0043102	amino acid salvage	0.734646	0.898948	0	0	1	32
GO:0071265 L-methionine biosynthetic process	1	0.898948	0.178	0.031	Biological Process	GO:0071265	L-methionine biosynthetic process	0.734646	0.898948	0	0	1	32
GO:0071267 L-methionine salvage	1	0.898948	0.178	0.031	Biological Process	GO:0071267	L-methionine salvage	0.734646	0.898948	0	0	1	32
GO:0042625 ATPase-coupled ion transmembrane transporter activity	3	0.901808	0.432	0.031	Molecular Function	GO:0042625	ATPase-coupled ion transmembrane transporter activity	0.758186	0.901808	0	0	3	97
GO:0043545 molybdopterin cofactor metabolic process	2	0.902577	0.356	0.031	Biological Process	GO:0043545	molybdopterin cofactor metabolic process	0.738964	0.902577	0	0	2	64
GO:0044764 multi-organism cellular process	2	0.902577	0.356	0.031	Biological Process	GO:0044764	multi-organism cellular process	0.738964	0.902577	0	0	2	64
GO:0015144 carbohydrate transmembrane transporter activity	7	0.902916	1.009	0.033	Molecular Function	GO:0015144	carbohydrate transmembrane transporter activity	0.760233	0.902916	0	0	7	212
GO:0010605 negative regulation of macromolecule metabolic process	9	0.903865	1.601	0.034	Biological Process	GO:0010605	negative regulation of macromolecule metabolic process	0.741105	0.903865	0	0	9	262
GO:0033692 cellular polysaccharide biosynthetic process	8	0.903865	1.423	0.034	Biological Process	GO:0033692	cellular polysaccharide biosynthetic process	0.742357	0.903865	0	0	8	235
GO:0009892 negative regulation of metabolic process	9	0.903865	1.601	0.034	Biological Process	GO:0009892	negative regulation of metabolic process	0.745102	0.903865	0	0	9	263
GO:0048856 anatomical structure development	18	0.903865	3.203	0.036	Biological Process	GO:0048856	anatomical structure development	0.745222	0.903865	0	0	18	504
GO:0006596 polyamine biosynthetic process	1	0.903865	0.178	0.03	Biological Process	GO:0006596	polyamine biosynthetic process	0.745435	0.903865	0	0	1	33
GO:0030029 actin filament-based process	1	0.903865	0.178	0.03	Biological Process	GO:0030029	actin filament-based process	0.745435	0.903865	0	0	1	33
GO:0030036 actin cytoskeleton organization	1	0.903865	0.178	0.03	Biological Process	GO:0030036	actin cytoskeleton organization	0.745435	0.903865	0	0	1	33
GO:0052126 movement in host environment	1	0.903865	0.178	0.03	Biological Process	GO:0052126	movement in host environment	0.745435	0.903865	0	0	1	33
GO:0051189 prosthetic group metabolic process	2	0.904611	0.356	0.031	Biological Process	GO:0051189	prosthetic group metabolic process	0.746728	0.904611	0	0	2	65
GO:0006261 DNA-dependent DNA replication	7	0.906556	1.246	0.033	Biological Process	GO:0006261	DNA-dependent DNA replication	0.749013	0.906556	0	0	7	209
GO:0006260 DNA replication	19	0.906643	3.381	0.036	Biological Process	GO:0006260	DNA replication	0.749763	0.906643	0	0	19	532
GO:0015980 energy derivation by oxidation of organic compounds	10	0.906916	1.779	0.034	Biological Process	GO:0015980	energy derivation by oxidation of organic compounds	0.751917	0.906916	0	0	10	292
GO:0043604 amide biosynthetic process	47	0.906916	8.363	0.037	Biological Process	GO:0043604	amide biosynthetic process	0.752073	0.906916	0	0	47	1260
GO:0006814 sodium ion transport	2	0.906916	0.356	0.03	Biological Process	GO:0006814	sodium ion transport	0.754293	0.906916	0	0	2	66
GO:0034645 cellular macromolecule biosynthetic process	137	0.906916	24.377	0.039	Biological Process	GO:0034645	cellular macromolecule biosynthetic process	0.754774	0.906916	0	0	137	3538
GO:0044273 sulfur compound catabolic process	1	0.906916	0.178	0.029	Biological Process	GO:0044273	sulfur compound catabolic process	0.755786	0.906916	0	0	1	34
GO:0044770 cell cycle phase transition	1	0.906916	0.178	0.029	Biological Process	GO:0044770	cell cycle phase transition	0.755786	0.906916	0	0	1	34
GO:0046488 phosphatidylinositol metabolic process	1	0.906916	0.178	0.029	Biological Process	GO:0046488	phosphatidylinositol metabolic process	0.755786	0.906916	0	0	1	34
GO:1901987 regulation of cell cycle phase transition	1	0.906916	0.178	0.029	Biological Process	GO:1901987	regulation of cell cycle phase transition	0.755786	0.906916	0	0	1	34
GO:0015979 photosynthesis	7	0.906916	1.246	0.033	Biological Process	GO:0015979	photosynthesis	0.757691	0.906916	0	0	7	211
GO:0009152 purine ribonucleotide biosynthetic process	11	0.906916	1.957	0.034	Biological Process	GO:0009152	purine ribonucleotide biosynthetic process	0.75854	0.906916	0	0	11	321
GO:0032259 methylation	5	0.906916	0.89	0.032	Biological Process	GO:0032259	methylation	0.758885	0.906916	0	0	5	155
GO:0006099 tricarboxylic acid cycle	3	0.906916	0.534	0.031	Biological Process	GO:0006099	tricarboxylic acid cycle	0.759263	0.906916	0	0	3	97
GO:0051052 regulation of DNA metabolic process	3	0.906916	0.534	0.031	Biological Process	GO:0051052	regulation of DNA metabolic process	0.759263	0.906916	0	0	3	97
GO:0016070 RNA metabolic process	116	0.906916	20.641	0.038	Biological Process	GO:0016070	RNA metabolic process	0.759849	0.906916	0	0	116	3015
GO:0006399 tRNA metabolic process	22	0.906916	3.915	0.036	Biological Process	GO:0006399	tRNA metabolic process	0.760179	0.906916	0	0	22	615
GO:0000270 peptidoglycan metabolic process	2	0.907039	0.356	0.03	Biological Process	GO:0000270	peptidoglycan metabolic process	0.761662	0.907039	0	0	2	67
GO:0005996 monosaccharide metabolic process	8	0.907039	1.423	0.033	Biological Process	GO:0005996	monosaccharide metabolic process	0.762856	0.907039	0	0	8	240
GO:0051172 negative regulation of nitrogen compound metabolic process	5	0.907039	0.89	0.032	Biological Process	GO:0051172	negative regulation of nitrogen compound metabolic process	0.763789	0.907039	0	0	5	156
GO:0019439 aromatic compound catabolic process	17	0.907039	3.025	0.035	Biological Process	GO:0019439	aromatic compound catabolic process	0.764121	0.907039	0	0	17	484
GO:0009059 macromolecule biosynthetic process	137	0.907039	24.377	0.039	Biological Process	GO:0009059	macromolecule biosynthetic process	0.764683	0.907039	0	0	137	3546
GO:0006164 purine nucleotide biosynthetic process	11	0.907039	1.957	0.034	Biological Process	GO:0006164	purine nucleotide biosynthetic process	0.765485	0.907039	0	0	11	323
GO:0000226 microtubule cytoskeleton organization	1	0.907039	0.178	0.029	Biological Process	GO:0000226	microtubule cytoskeleton organization	0.765717	0.907039	0	0	1	35
GO:0046365 monosaccharide catabolic process	1	0.907039	0.178	0.029	Biological Process	GO:0046365	monosaccharide catabolic process	0.765717	0.907039	0	0	1	35
GO:0030436 asexual sporulation	8	0.907516	1.423	0.033	Biological Process	GO:0030436	asexual sporulation	0.766813	0.907516	0	0	8	241
GO:0008653 lipopolysaccharide metabolic process	5	0.907516	0.89	0.032	Biological Process	GO:0008653	lipopolysaccharide metabolic process	0.768617	0.907516	0	0	5	157
GO:0009103 lipopolysaccharide biosynthetic process	5	0.907516	0.89	0.032	Biological Process	GO:0009103	lipopolysaccharide biosynthetic process	0.768617	0.907516	0	0	5	157
GO:0030203 glycosaminoglycan metabolic process	2	0.907516	0.356	0.029	Biological Process	GO:0030203	glycosaminoglycan metabolic process	0.768839	0.907516	0	0	2	68
GO:0016853 isomerase activity	23	0.908126	3.314	0.036	Molecular Function	GO:0016853	isomerase activity	0.765863	0.908126	0	0	23	645
GO:0008374 O-acyltransferase activity	2	0.908126	0.288	0.029	Molecular Function	GO:0008374	O-acyltransferase activity	0.767983	0.908126	0	0	2	68
GO:0030599 pectinesterase activity	2	0.908126	0.288	0.029	Molecular Function	GO:0030599	pectinesterase activity	0.767983	0.908126	0	0	2	68
GO:0000271 polysaccharide biosynthetic process	8	0.908442	1.423	0.033	Biological Process	GO:0000271	polysaccharide biosynthetic process	0.770722	0.908442	0	0	8	242
GO:0006869 lipid transport	6	0.908442	1.068	0.032	Biological Process	GO:0006869	lipid transport	0.770985	0.908442	0	0	6	186
GO:0043022 ribosome binding	6	0.908509	0.865	0.032	Molecular Function	GO:0043022	ribosome binding	0.769429	0.908509	0	0	6	186
GO:0019359 nicotinamide nucleotide biosynthetic process	1	0.909859	0.178	0.028	Biological Process	GO:0019359	nicotinamide nucleotide biosynthetic process	0.775245	0.909859	0	0	1	36
GO:0042435 indole-containing compound biosynthetic process	1	0.909859	0.178	0.028	Biological Process	GO:0042435	indole-containing compound biosynthetic process	0.775245	0.909859	0	0	1	36
GO:0046496 nicotinamide nucleotide metabolic process	1	0.909859	0.178	0.028	Biological Process	GO:0046496	nicotinamide nucleotide metabolic process	0.775245	0.909859	0	0	1	36
GO:0070206 protein trimerization	1	0.909859	0.178	0.028	Biological Process	GO:0070206	protein trimerization	0.775245	0.909859	0	0	1	36
GO:0042157 lipoprotein metabolic process	2	0.909859	0.356	0.029	Biological Process	GO:0042157	lipoprotein metabolic process	0.775827	0.909859	0	0	2	69
GO:0043603 cellular amide metabolic process	55	0.909859	9.786	0.037	Biological Process	GO:0043603	cellular amide metabolic process	0.776277	0.909859	0	0	55	1479
GO:0042254 ribosome biogenesis	13	0.910382	2.313	0.034	Biological Process	GO:0042254	ribosome biogenesis	0.777405	0.910382	0	0	13	381
GO:0034660 ncRNA metabolic process	26	0.911023	4.626	0.036	Biological Process	GO:0034660	ncRNA metabolic process	0.780981	0.911023	0	0	26	729
GO:0042545 cell wall modification	2	0.911023	0.356	0.029	Biological Process	GO:0042545	cell wall modification	0.78263	0.911023	0	0	2	70
GO:0006812 cation transport	29	0.911023	5.16	0.036	Biological Process	GO:0006812	cation transport	0.78345	0.911023	0	0	29	809
GO:0010629 negative regulation of gene expression	4	0.911023	0.712	0.031	Biological Process	GO:0010629	negative regulation of gene expression	0.783554	0.911023	0	0	4	131
GO:0019321 pentose metabolic process	1	0.911023	0.178	0.027	Biological Process	GO:0019321	pentose metabolic process	0.784386	0.911023	0	0	1	37
GO:0030168 platelet activation	1	0.911023	0.178	0.027	Biological Process	GO:0030168	platelet activation	0.784386	0.911023	0	0	1	37
GO:0042816 vitamin B6 metabolic process	1	0.911023	0.178	0.027	Biological Process	GO:0042816	vitamin B6 metabolic process	0.784386	0.911023	0	0	1	37
GO:0042819 vitamin B6 biosynthetic process	1	0.911023	0.178	0.027	Biological Process	GO:0042819	vitamin B6 biosynthetic process	0.784386	0.911023	0	0	1	37
GO:0015711 organic anion transport	10	0.911023	1.779	0.033	Biological Process	GO:0015711	organic anion transport	0.787266	0.911023	0	0	10	302
GO:0010876 lipid localization	6	0.911023	1.068	0.032	Biological Process	GO:0010876	lipid localization	0.788067	0.911023	0	0	6	190
GO:0019058 viral life cycle	4	0.911023	0.712	0.03	Biological Process	GO:0019058	viral life cycle	0.788509	0.911023	0	0	4	132
GO:0031324 negative regulation of cellular metabolic process	5	0.911023	0.89	0.031	Biological Process	GO:0031324	negative regulation of cellular metabolic process	0.791636	0.911023	0	0	5	162
GO:0006497 protein lipidation	1	0.911023	0.178	0.026	Biological Process	GO:0006497	protein lipidation	0.793156	0.911023	0	0	1	38
GO:0006527 arginine catabolic process	1	0.911023	0.178	0.026	Biological Process	GO:0006527	arginine catabolic process	0.793156	0.911023	0	0	1	38
GO:0009126 purine nucleoside monophosphate metabolic process	1	0.911023	0.178	0.026	Biological Process	GO:0009126	purine nucleoside monophosphate metabolic process	0.793156	0.911023	0	0	1	38
GO:0009167 purine ribonucleoside monophosphate metabolic process	1	0.911023	0.178	0.026	Biological Process	GO:0009167	purine ribonucleoside monophosphate metabolic process	0.793156	0.911023	0	0	1	38
GO:0042158 lipoprotein biosynthetic process	1	0.911023	0.178	0.026	Biological Process	GO:0042158	lipoprotein biosynthetic process	0.793156	0.911023	0	0	1	38
GO:0008380 RNA splicing	9	0.911023	1.601	0.033	Biological Process	GO:0008380	RNA splicing	0.793211	0.911023	0	0	9	276
GO:0009890 negative regulation of biosynthetic process	4	0.911023	0.712	0.03	Biological Process	GO:0009890	negative regulation of biosynthetic process	0.793374	0.911023	0	0	4	133
GO:0010558 negative regulation of macromolecule biosynthetic process	4	0.911023	0.712	0.03	Biological Process	GO:0010558	negative regulation of macromolecule biosynthetic process	0.793374	0.911023	0	0	4	133
GO:0031327 negative regulation of cellular biosynthetic process	4	0.911023	0.712	0.03	Biological Process	GO:0031327	negative regulation of cellular biosynthetic process	0.793374	0.911023	0	0	4	133
GO:2000113 negative regulation of cellular macromolecule biosynthetic process	4	0.911023	0.712	0.03	Biological Process	GO:2000113	negative regulation of cellular macromolecule biosynthetic process	0.793374	0.911023	0	0	4	133
GO:0006486 protein glycosylation	2	0.911023	0.356	0.028	Biological Process	GO:0006486	protein glycosylation	0.795695	0.911023	0	0	2	72
GO:0009100 glycoprotein metabolic process	2	0.911023	0.356	0.028	Biological Process	GO:0009100	glycoprotein metabolic process	0.795695	0.911023	0	0	2	72
GO:0009101 glycoprotein biosynthetic process	2	0.911023	0.356	0.028	Biological Process	GO:0009101	glycoprotein biosynthetic process	0.795695	0.911023	0	0	2	72
GO:0043413 macromolecule glycosylation	2	0.911023	0.356	0.028	Biological Process	GO:0043413	macromolecule glycosylation	0.795695	0.911023	0	0	2	72
GO:0034220 ion transmembrane transport	15	0.911666	2.669	0.034	Biological Process	GO:0034220	ion transmembrane transport	0.796939	0.911666	0	0	15	442
GO:0044270 cellular nitrogen compound catabolic process	6	0.914646	1.068	0.031	Biological Process	GO:0044270	cellular nitrogen compound catabolic process	0.80023	0.914646	0	0	6	193
GO:0097367 carbohydrate derivative binding	106	0.916579	15.274	0.038	Molecular Function	GO:0097367	carbohydrate derivative binding	0.777395	0.916579	0	0	106	2785
GO:0043414 macromolecule methylation	4	0.916836	0.712	0.03	Biological Process	GO:0043414	macromolecule methylation	0.802833	0.916836	0	0	4	135
GO:0000097 sulfur amino acid biosynthetic process	5	0.918032	0.89	0.03	Biological Process	GO:0000097	sulfur amino acid biosynthetic process	0.804567	0.918032	0	0	5	165
GO:0031004 potassium ion-transporting ATPase complex	2	0.91839	0.76	0.049	Cellular Component	GO:0031004	potassium ion-transporting ATPase complex	0.452297	0.91839	0	0	2	41
GO:0090575 RNA polymerase II transcription regulator complex	2	0.91839	0.76	0.049	Cellular Component	GO:0090575	RNA polymerase II transcription regulator complex	0.452297	0.91839	0	0	2	41
GO:0098799 outer mitochondrial membrane protein complex	1	0.91839	0.38	0.062	Cellular Component	GO:0098799	outer mitochondrial membrane protein complex	0.453793	0.91839	0	0	1	16
GO:0009116 nucleoside metabolic process	2	0.919109	0.356	0.027	Biological Process	GO:0009116	nucleoside metabolic process	0.80806	0.919109	0	0	2	74
GO:0098542 defense response to other organism	2	0.919109	0.356	0.027	Biological Process	GO:0098542	defense response to other organism	0.80806	0.919109	0	0	2	74
GO:0055085 transmembrane transport	45	0.919109	8.007	0.036	Biological Process	GO:0055085	transmembrane transport	0.808124	0.919109	0	0	45	1240
GO:0000902 cell morphogenesis	1	0.919109	0.178	0.025	Biological Process	GO:0000902	cell morphogenesis	0.809642	0.919109	0	0	1	40
GO:0005978 glycogen biosynthetic process	1	0.919109	0.178	0.025	Biological Process	GO:0005978	glycogen biosynthetic process	0.809642	0.919109	0	0	1	40
GO:0007596 blood coagulation	1	0.919109	0.178	0.025	Biological Process	GO:0007596	blood coagulation	0.809642	0.919109	0	0	1	40
GO:0006811 ion transport	38	0.919559	6.762	0.036	Biological Process	GO:0006811	ion transport	0.810727	0.919559	0	0	38	1059
GO:0008276 protein methyltransferase activity	2	0.92042	0.288	0.029	Molecular Function	GO:0008276	protein methyltransferase activity	0.781789	0.92042	0	0	2	70
GO:0016814 hydrolase activity, acting on carbon-nitrogen (but not peptide) bonds, in cyclic amidines	1	0.921458	0.144	0.027	Molecular Function	GO:0016814	hydrolase activity, acting on carbon-nitrogen (but not peptide) bonds, in cyclic amidines	0.783808	0.921458	0	0	1	37
GO:0008134 transcription factor binding	5	0.921544	0.72	0.031	Molecular Function	GO:0008134	transcription factor binding	0.785804	0.921544	0	0	5	161
GO:0051119 sugar transmembrane transporter activity	6	0.921544	0.865	0.032	Molecular Function	GO:0051119	sugar transmembrane transporter activity	0.786544	0.921544	0	0	6	190
GO:0016854 racemase and epimerase activity	4	0.921544	0.576	0.03	Molecular Function	GO:0016854	racemase and epimerase activity	0.787295	0.921544	0	0	4	132
GO:0018193 peptidyl-amino acid modification	2	0.922475	0.356	0.027	Biological Process	GO:0018193	peptidyl-amino acid modification	0.813989	0.922475	0	0	2	75
GO:0009394 2'-deoxyribonucleotide metabolic process	1	0.923972	0.178	0.024	Biological Process	GO:0009394	2'-deoxyribonucleotide metabolic process	0.817387	0.923972	0	0	1	41
GO:0010125 mycothiol biosynthetic process	1	0.923972	0.178	0.024	Biological Process	GO:0010125	mycothiol biosynthetic process	0.817387	0.923972	0	0	1	41
[truncated: 402 more rows]
